# Supplementary material for: Integrated Analysis of Transcriptomic and Proteomics Data Reveals the Induction Effects of Rotenoid Biosynthesis of Mirabilis himalaica Caused by UV-B Radiation
Source: Int J Mol Sci. 2018 Oct 25;19(11):3324. doi: 10.3390/ijms19113324 (PMC6274831; doi:10.3390/ijms19113324)
Supplement: Supplementary file 1 [file ijms-19-03324-s001.zip › Supplementary Information-Tables.xlsx]

## Sheet: Table S1
Table S1 Functional annotation of the M. himalaica proteomics data in the KEGG pathways
KEGG_A_class	KEGG_B_class	Pathway	Count (1871)	Pathway ID	Genes	K_IDs
Cellular Processes	Transport and catabolism	Endocytosis	67	ko04144	Unigene0000121;Unigene0000798;Unigene0001796;Unigene0003662;Unigene0013092;Unigene0013093;Unigene0014145;Unigene0014146;Unigene0015044;Unigene0015754;Unigene0015755;Unigene0015763;Unigene0016996;Unigene0017636;Unigene0018174;Unigene0018411;Unigene0019015;Unigene0020406;Unigene0021195;Unigene0021225;Unigene0021226;Unigene0022199;Unigene0023619;Unigene0023620;Unigene0024298;Unigene0024731;Unigene00…	K12194+K04646+K01115+K04646+K07904+K07904+K01115+K01115+K03283+K19476+K19476+K19366+K18467+K12189+K07904+K12183+K12493+K15053+K12197+K12191+K12191+K12492+K07904+K07904+K12194+K07937+K07937+K07937+K07889+K19367+K07897+K12195+K12483+K18466+K07904+K07904+K04646+K12486+K12486+K17917+K19476+K19476+K07901+K07937+K12196+K12200+K17917+K03283+K03283+K03283+K03283+K12493+K07897+K07897+K11824+K01528+K01528+…
Cellular Processes	Transport and catabolism	Phagosome	43	ko04145	Unigene0001353;Unigene0002415;Unigene0009134;Unigene0021323;Unigene0021324;Unigene0022400;Unigene0023060;Unigene0025224;Unigene0025471;Unigene0025637;Unigene0025706;Unigene0026601;Unigene0027187;Unigene0027189;Unigene0027190;Unigene0027191;Unigene0027624;Unigene0028906;Unigene0029387;Unigene0031940;Unigene0033891;Unigene0034697;Unigene0034699;Unigene0034701;Unigene0035426;Unigene0035641;Unigene00…	K02148+K09481+K02150+K02150+K02150+K04392+K02151+K08517+K02149+K04392+K07889+K07897+K02155+K02155+K02155+K02155+K08057+K02144+K08488+K02146+K02148+K07375+K07375+K07375+K08057+K07375+K07375+K07375+K02154+K07374+K07374+K10956+K08054+K07897+K07897+K02152+K02152+K02152+K02145+K02147+K02151+K07897+K07897
Cellular Processes	Transport and catabolism	Peroxisome	38	ko04146	Unigene0002035;Unigene0002672;Unigene0003199;Unigene0004714;Unigene0004715;Unigene0010499;Unigene0013771;Unigene0013927;Unigene0015056;Unigene0016559;Unigene0016947;Unigene0016948;Unigene0020155;Unigene0020287;Unigene0020288;Unigene0025527;Unigene0026641;Unigene0026642;Unigene0029396;Unigene0030874;Unigene0030891;Unigene0031614;Unigene0031747;Unigene0032278;Unigene0032455;Unigene0032456;Unigene00…	K01897+K04565+K01897+K11517+K11517+K01897+K00232+K11517+K07513+K00477+K04564+K04564+K13356+K11147+K11147+K12261+K00869+K00869+K01897+K01897+K11517+K07513+K00232+K00232+K13343+K13343+K04565+K01897+K04564+K00031+K01640+K04565+K13237+K03781+K00031+K03781+K04565+K00031
Cellular Processes	Transport and catabolism	Regulation of autophagy	2	ko04140	Unigene0026275;Unigene0038355	K08332+K07198
Metabolism	Global and Overview	Carbon metabolism	206	ko01200	Unigene0000097;Unigene0000271;Unigene0000620;Unigene0000697;Unigene0000842;Unigene0001281;Unigene0001614;Unigene0001735;Unigene0002316;Unigene0002385;Unigene0002387;Unigene0002620;Unigene0002735;Unigene0002864;Unigene0002977;Unigene0003548;Unigene0003617;Unigene0004085;Unigene0004714;Unigene0004715;Unigene0005249;Unigene0005783;Unigene0005886;Unigene0006438;Unigene0009234;Unigene0009573;Unigene00…	K00164+K01681+K00814+K01803+K15633+K01689+K00850+K01595+K15634+K00831+K00863+K01681+K01899+K05605+K00122+K00281+K01623+K00627+K11517+K11517+K15919+K00026+K00948+K05605+K00058+K00873+K00026+K00036+K00036+K01895+K01738+K00161+K00161+K00161+K05298+K00873+K00029+K11517+K01079+K00850+K01803+K02160+K00161+K00161+K00605+K01623+K00162+K01623+K01623+K00058+K00235+K00235+K01057+K00036+K00036+K01738+K00873+…
Metabolism	Global and Overview	Biosynthesis of amino acids	166	ko01230	Unigene0000271;Unigene0000620;Unigene0000697;Unigene0000842;Unigene0001223;Unigene0001281;Unigene0001406;Unigene0001614;Unigene0002012;Unigene0002048;Unigene0002316;Unigene0002385;Unigene0002620;Unigene0003617;Unigene0004479;Unigene0004480;Unigene0004982;Unigene0005886;Unigene0007714;Unigene0008260;Unigene0009234;Unigene0009573;Unigene0011256;Unigene0011714;Unigene0012012;Unigene0012467;Unigene00…	K01681+K00814+K01803+K15633+K01778+K01689+K00891+K00850+K01652+K00928+K15634+K00831+K01681+K01623+K01814+K01814+K15849+K00948+K01755+K00818+K00058+K00873+K01738+K01438+K00872+K01609+K14085+K00873+K00215+K00872+K01079+K00930+K01940+K01940+K00286+K01695+K00850+K14677+K01803+K01760+K01657+K01623+K00549+K01623+K01623+K00058+K01738+K00873+K01653+K00134+K00134+K00766+K00133+K01807+K01807+K01704+K01704+…
Metabolism	Global and Overview	2-Oxocarboxylic acid metabolism	40	ko01210	Unigene0000271;Unigene0000620;Unigene0002012;Unigene0002048;Unigene0002620;Unigene0008260;Unigene0011714;Unigene0016298;Unigene0017155;Unigene0022582;Unigene0023037;Unigene0023312;Unigene0023313;Unigene0026357;Unigene0026358;Unigene0027571;Unigene0029261;Unigene0029262;Unigene0031301;Unigene0033861;Unigene0034190;Unigene0034648;Unigene0035417;Unigene0036113;Unigene0036256;Unigene0036359;Unigene00…	K01681+K00814+K01652+K00928+K01681+K00818+K01438+K00930+K14677+K01653+K00133+K01704+K01704+K01687+K01687+K01703+K01649+K01649+K00053+K00052+K00814+K00031+K14455+K00030+K00826+K14272+K01647+K14677+K14677+K00811+K00145+K00031+K01653+K14454+K00620+K01647+K14454+K14454+K00031+K00030
Metabolism	Global and Overview	Fatty acid metabolism	39	ko01212	Unigene0001454;Unigene0002035;Unigene0003199;Unigene0003865;Unigene0010499;Unigene0013771;Unigene0015056;Unigene0016229;Unigene0016230;Unigene0016613;Unigene0017692;Unigene0019701;Unigene0024520;Unigene0025815;Unigene0025817;Unigene0026542;Unigene0026543;Unigene0028691;Unigene0029396;Unigene0029622;Unigene0029866;Unigene0030410;Unigene0030874;Unigene0031614;Unigene0031747;Unigene0032278;Unigene00…	K03921+K01897+K01897+K07512+K01897+K00232+K07513+K01074+K01074+K02372+K02160+K10251+K10527+K00208+K00208+K09458+K09458+K00059+K01897+K00648+K02160+K01961+K01897+K07513+K00232+K00232+K00645+K01962+K01962+K01897+K01963+K03921+K11262+K09458+K00626+K00059+K00626+K00059+K03921
Metabolism	Global and Overview	Degradation of aromatic compounds	4	ko01220	Unigene0027745;Unigene0036055;Unigene0036058;Unigene0040648	K00001+K00121+K00121+K00487
Metabolism	Carbohydrate metabolism	Glycolysis / Gluconeogenesis	96	ko00010	Unigene0000697;Unigene0000842;Unigene0000869;Unigene0001281;Unigene0001614;Unigene0001656;Unigene0002165;Unigene0002316;Unigene0002466;Unigene0003617;Unigene0004085;Unigene0005271;Unigene0009573;Unigene0010792;Unigene0012270;Unigene0012271;Unigene0012272;Unigene0012684;Unigene0013602;Unigene0016999;Unigene0017570;Unigene0017718;Unigene0017719;Unigene0018763;Unigene0018782;Unigene0019226;Unigene00…	K01803+K15633+K01835+K01689+K00850+K00128+K00016+K15634+K01835+K01623+K00627+K00128+K00873+K01895+K00161+K00161+K00161+K14085+K00873+K00850+K01803+K00161+K00161+K01623+K00162+K01623+K01623+K00873+K00844+K00134+K00134+K01803+K01803+K00873+K00873+K00873+K01689+K01792+K01792+K18857+K00001+K18857+K01568+K00134+K00850+K03841+K01895+K01895+K01895+K01810+K01810+K01810+K00627+K00627+K00627+K01689+K00927+…
Metabolism	Carbohydrate metabolism	Amino sugar and nucleotide sugar metabolism	80	ko00520	Unigene0000869;Unigene0000985;Unigene0001608;Unigene0002466;Unigene0002750;Unigene0004929;Unigene0004930;Unigene0005030;Unigene0007751;Unigene0010550;Unigene0012788;Unigene0012921;Unigene0012922;Unigene0018235;Unigene0019250;Unigene0019251;Unigene0022549;Unigene0022600;Unigene0022807;Unigene0022823;Unigene0022880;Unigene0022881;Unigene0023118;Unigene0023597;Unigene0023598;Unigene0025085;Unigene00…	K01835+K00847+K01836+K01835+K00975+K06118+K06118+K00963+K01183+K00621+K00963+K01209+K01209+K13379+K00847+K00847+K00844+K12373+K00975+K00326+K00326+K00326+K00966+K01183+K01183+K10046+K00963+K01784+K00012+K00012+K13379+K15920+K17497+K08679+K12373+K13648+K00012+K12447+K12451+K12451+K00820+K08678+K00966+K00847+K00972+K01810+K01810+K01810+K00975+K12446+K08678+K08678+K08678+K12448+K12446+K13379+K13379+…
Metabolism	Carbohydrate metabolism	Starch and sucrose metabolism	80	ko00500	Unigene0000224;Unigene0000869;Unigene0000985;Unigene0001401;Unigene0001737;Unigene0002466;Unigene0002485;Unigene0002750;Unigene0002812;Unigene0005030;Unigene0006540;Unigene0008387;Unigene0010436;Unigene0010607;Unigene0012788;Unigene0014274;Unigene0014432;Unigene0017712;Unigene0017893;Unigene0018177;Unigene0018178;Unigene0019250;Unigene0019251;Unigene0020863;Unigene0022549;Unigene0022807;Unigene00…	K00700+K01835+K00847+K01193+K00700+K01835+K00703+K00975+K01051+K00963+K01194+K01188+K01193+K00695+K00963+K00705+K00688+K00705+K00703+K05349+K05349+K00847+K00847+K01187+K00844+K00975+K01176+K01177+K00963+K05349+K00703+K00012+K00012+K01176+K15920+K00688+K08679+K13648+K00012+K08678+K18447+K00847+K01187+K00688+K01810+K01810+K01810+K00975+K08678+K08678+K08678+K00695+K00847+K00012+K13648+K00700+K00700+…
Metabolism	Carbohydrate metabolism	Pyruvate metabolism	80	ko00620	Unigene0001656;Unigene0001735;Unigene0002165;Unigene0004085;Unigene0005271;Unigene0005783;Unigene0009573;Unigene0010149;Unigene0010792;Unigene0012270;Unigene0012271;Unigene0012272;Unigene0012684;Unigene0013602;Unigene0013748;Unigene0017692;Unigene0017718;Unigene0017719;Unigene0018782;Unigene0020829;Unigene0022689;Unigene0023303;Unigene0023304;Unigene0024012;Unigene0024013;Unigene0025712;Unigene00…	K00128+K01595+K00016+K00627+K00128+K00026+K00873+K00026+K01895+K00161+K00161+K00161+K14085+K00873+K00029+K02160+K00161+K00161+K00162+K00873+K01759+K00026+K00026+K01595+K01595+K00873+K00873+K18881+K00873+K01759+K01759+K00026+K00026+K01679+K01649+K01649+K02160+K01961+K01895+K01895+K01895+K00627+K00627+K00627+K01962+K01962+K00102+K00873+K01963+K00162+K00873+K00873+K00382+K00382+K00028+K00028+K00382+…
Metabolism	Carbohydrate metabolism	Citrate cycle (TCA cycle)	55	ko00020	Unigene0000097;Unigene0000271;Unigene0002620;Unigene0002735;Unigene0004085;Unigene0005783;Unigene0010149;Unigene0012270;Unigene0012271;Unigene0012272;Unigene0017718;Unigene0017719;Unigene0018782;Unigene0019536;Unigene0019537;Unigene0023303;Unigene0023304;Unigene0025348;Unigene0025349;Unigene0027713;Unigene0028812;Unigene0028814;Unigene0029036;Unigene0029433;Unigene0031373;Unigene0031813;Unigene00…	K00164+K01681+K01681+K01899+K00627+K00026+K00026+K00161+K00161+K00161+K00161+K00161+K00162+K00235+K00235+K00026+K00026+K00658+K00658+K01900+K00026+K00026+K01679+K01648+K00627+K00164+K00627+K00627+K01648+K01648+K01648+K00031+K00162+K00658+K00382+K00382+K00030+K01900+K00382+K00025+K01647+K00234+K00164+K00164+K00162+K01648+K00627+K00031+K00161+K00627+K01647+K00627+K00031+K01899+K00030
Metabolism	Carbohydrate metabolism	Glyoxylate and dicarboxylate metabolism	44	ko00630	Unigene0000271;Unigene0002620;Unigene0002977;Unigene0003548;Unigene0004714;Unigene0004715;Unigene0005249;Unigene0005783;Unigene0010149;Unigene0013927;Unigene0017859;Unigene0018367;Unigene0018581;Unigene0022171;Unigene0023303;Unigene0023304;Unigene0024579;Unigene0024580;Unigene0026348;Unigene0028812;Unigene0028814;Unigene0029040;Unigene0030891;Unigene0034719;Unigene0035534;Unigene0035535;Unigene00…	K01681+K01681+K00122+K00281+K11517+K11517+K15919+K00026+K00026+K11517+K02437+K00605+K02437+K19269+K00026+K00026+K01602+K01602+K01915+K00026+K00026+K00122+K11517+K01601+K00382+K00382+K14272+K00600+K00382+K00025+K00626+K01647+K00284+K00600+K18121+K15919+K00626+K01915+K03781+K01915+K19269+K03781+K01647+K01638
Metabolism	Carbohydrate metabolism	Pentose phosphate pathway	44	ko00030	Unigene0000869;Unigene0001614;Unigene0002466;Unigene0003617;Unigene0005886;Unigene0010312;Unigene0010313;Unigene0016999;Unigene0018763;Unigene0019226;Unigene0019227;Unigene0020184;Unigene0020202;Unigene0020203;Unigene0023084;Unigene0023085;Unigene0023949;Unigene0025655;Unigene0026034;Unigene0026035;Unigene0026241;Unigene0026292;Unigene0026293;Unigene0028462;Unigene0028622;Unigene0028623;Unigene00…	K01835+K00850+K01835+K01623+K00948+K00036+K00036+K00850+K01623+K01623+K01623+K01057+K00036+K00036+K01807+K01807+K01783+K01783+K00033+K00033+K00948+K00615+K00615+K00850+K00036+K00036+K00036+K03841+K01810+K00615+K00615+K01810+K01810+K00033+K00033+K00616+K01623+K03841+K03841+K00616+K00852+K00850+K00131+K00850
Metabolism	Carbohydrate metabolism	Fructose and mannose metabolism	40	ko00051	Unigene0000697;Unigene0000985;Unigene0001614;Unigene0003617;Unigene0016337;Unigene0016695;Unigene0016999;Unigene0017570;Unigene0018763;Unigene0019122;Unigene0019226;Unigene0019227;Unigene0019250;Unigene0019251;Unigene0022549;Unigene0023118;Unigene0023378;Unigene0023379;Unigene0026919;Unigene0028462;Unigene0028878;Unigene0029483;Unigene0030207;Unigene0030487;Unigene0034001;Unigene0034463;Unigene00…	K01803+K00847+K00850+K01623+K19355+K01805+K00850+K01803+K01623+K00895+K01623+K01623+K00847+K00847+K00844+K00966+K01803+K01803+K17497+K00850+K03841+K18447+K00966+K00847+K00895+K01711+K00847+K01623+K03841+K03841+K00847+K00008+K00011+K00844+K02377+K00850+K00966+K00850+K00844+K00847
Metabolism	Carbohydrate metabolism	Galactose metabolism	32	ko00052	Unigene0000869;Unigene0001401;Unigene0001614;Unigene0001934;Unigene0002065;Unigene0002466;Unigene0003291;Unigene0005030;Unigene0010436;Unigene0012788;Unigene0016999;Unigene0020863;Unigene0022549;Unigene0023065;Unigene0025182;Unigene0025228;Unigene0025416;Unigene0025418;Unigene0028454;Unigene0028462;Unigene0030644;Unigene0033736;Unigene0046136;Unigene0049388;Unigene0050015;Unigene0050916;Unigene00…	K01835+K01193+K00850+K06617+K07407+K01835+K12309+K00963+K01193+K00963+K00850+K01187+K00844+K06617+K00963+K01784+K07407+K07407+K12447+K00850+K01187+K01785+K01785+K01193+K00011+K01785+K00844+K00850+K01190+K07407+K00850+K00844
Metabolism	Carbohydrate metabolism	Propanoate metabolism	27	ko00640	Unigene0002165;Unigene0002735;Unigene0002864;Unigene0006438;Unigene0010792;Unigene0017692;Unigene0024665;Unigene0027713;Unigene0029866;Unigene0030410;Unigene0030913;Unigene0030914;Unigene0030930;Unigene0033505;Unigene0033506;Unigene0034729;Unigene0035534;Unigene0035535;Unigene0036208;Unigene0037052;Unigene0037366;Unigene0037986;Unigene0040118;Unigene0040198;Unigene0047602;Unigene0055668;Unigene00…	K00016+K01899+K05605+K05605+K01895+K02160+K05605+K01900+K02160+K01961+K01895+K01895+K01895+K01962+K01962+K01963+K00382+K00382+K01900+K00382+K11262+K00626+K05605+K00167+K00626+K00140+K01899
Metabolism	Carbohydrate metabolism	Ascorbate and aldarate metabolism	26	ko00053	Unigene0001656;Unigene0002862;Unigene0003138;Unigene0005271;Unigene0011002;Unigene0012660;Unigene0012684;Unigene0021518;Unigene0022691;Unigene0022692;Unigene0022693;Unigene0023214;Unigene0023665;Unigene0025085;Unigene0025650;Unigene0025651;Unigene0027407;Unigene0028328;Unigene0028454;Unigene0036486;Unigene0039919;Unigene0043399;Unigene0049998;Unigene0050524;Unigene0050997;Unigene0055452	K00128+K00434+K00434+K00128+K10047+K00434+K14085+K00423+K08232+K08232+K08232+K00434+K00434+K10046+K00012+K00012+K08232+K00012+K12447+K00012+K00128+K17744+K18649+K00128+K00434+K00128
Metabolism	Carbohydrate metabolism	Pentose and glucuronate interconversions	24	ko00040	Unigene0001656;Unigene0002812;Unigene0005030;Unigene0005271;Unigene0012788;Unigene0016695;Unigene0023949;Unigene0025182;Unigene0025650;Unigene0025651;Unigene0025655;Unigene0028328;Unigene0028454;Unigene0036486;Unigene0039919;Unigene0040586;Unigene0049434;Unigene0050015;Unigene0050460;Unigene0050524;Unigene0052483;Unigene0055452;Unigene0057230;Unigene0060822	K00128+K01051+K00963+K00128+K00963+K01805+K01783+K00963+K00012+K00012+K01783+K00012+K12447+K00012+K00128+K01051+K00008+K00011+K01184+K00128+K01051+K00128+K00854+K01051
Metabolism	Carbohydrate metabolism	Inositol phosphate metabolism	16	ko00562	Unigene0000697;Unigene0011002;Unigene0017570;Unigene0019466;Unigene0023378;Unigene0023379;Unigene0028982;Unigene0028983;Unigene0040896;Unigene0046149;Unigene0048149;Unigene0049998;Unigene0051767;Unigene0055668;Unigene0058178;Unigene0064020	K01803+K10047+K01803+K05857+K01803+K01803+K01858+K01858+K01114+K01114+K01092+K18649+K01114+K00140+K01858+K15422
Metabolism	Carbohydrate metabolism	Butanoate metabolism	12	ko00650	Unigene0002012;Unigene0010196;Unigene0015642;Unigene0022582;Unigene0025037;Unigene0029531;Unigene0036123;Unigene0037986;Unigene0043408;Unigene0047602;Unigene0049647;Unigene0052900	K01652+K01580+K16871+K01653+K01641+K17761+K01640+K00626+K18121+K00626+K01580+K01653
Metabolism	Carbohydrate metabolism	C5-Branched dibasic acid metabolism	7	ko00660	Unigene0002012;Unigene0022582;Unigene0023312;Unigene0023313;Unigene0027571;Unigene0033861;Unigene0052900	K01652+K01653+K01704+K01704+K01703+K00052+K01653
Metabolism	Energy metabolism	Photosynthesis - antenna proteins	3	ko00196	Unigene0000475;Unigene0021799;Unigene0046193	K08912+K08915+K08913
Metabolism	Energy metabolism	Oxidative phosphorylation	88	ko00190	Unigene0000168;Unigene0000422;Unigene0001353;Unigene0001391;Unigene0001851;Unigene0002209;Unigene0002879;Unigene0002889;Unigene0003874;Unigene0005960;Unigene0005961;Unigene0008645;Unigene0009134;Unigene0010371;Unigene0010434;Unigene0014185;Unigene0014643;Unigene0016664;Unigene0016782;Unigene0016783;Unigene0017708;Unigene0017829;Unigene0017830;Unigene0018443;Unigene0018918;Unigene0018920;Unigene00…	K02133+K03937+K02148+K00413+K01535+K00417+K00411+K03942+K02111+K03950+K03950+K00419+K02150+K03943+K03936+K03949+K02137+K03940+K02138+K02138+K11353+K02134+K02134+K00417+K02267+K02267+K00235+K00235+K03955+K02150+K02150+K02140+K02140+K02140+K02265+K02265+K02265+K03946+K03946+K03946+K02132+K02151+K02138+K03965+K02149+K00417+K02155+K02155+K02155+K02155+K01535+K01535+K03935+K02144+K01507+K01507+K01507+…
Metabolism	Energy metabolism	Carbon fixation in photosynthetic organisms	56	ko00710	Unigene0000620;Unigene0000697;Unigene0001735;Unigene0003617;Unigene0005783;Unigene0010149;Unigene0012622;Unigene0013748;Unigene0017570;Unigene0018763;Unigene0019226;Unigene0019227;Unigene0022752;Unigene0022753;Unigene0023084;Unigene0023085;Unigene0023303;Unigene0023304;Unigene0023378;Unigene0023379;Unigene0023949;Unigene0024012;Unigene0024013;Unigene0024579;Unigene0024580;Unigene0025655;Unigene00…	K00814+K01803+K01595+K01623+K00026+K00026+K05298+K00029+K01803+K01623+K01623+K01623+K00134+K00134+K01807+K01807+K00026+K00026+K01803+K01803+K01783+K01595+K01595+K01602+K01602+K01783+K00615+K00615+K00134+K00026+K00026+K03841+K05298+K00615+K00615+K00927+K00814+K01601+K14455+K00028+K14272+K00028+K00927+K00927+K00025+K01623+K03841+K03841+K00051+K00029+K00134+K14454+K14454+K14454+K01595+K01595
Metabolism	Energy metabolism	Photosynthesis	14	ko00195	Unigene0003874;Unigene0010742;Unigene0010743;Unigene0013782;Unigene0013783;Unigene0014113;Unigene0015210;Unigene0021817;Unigene0021819;Unigene0028129;Unigene0028131;Unigene0034598;Unigene0037725;Unigene0040429	K02111+K02639+K02639+K02717+K02717+K02641+K02639+K02641+K02641+K08902+K08902+K02641+K02112+K02639
Metabolism	Energy metabolism	Sulfur metabolism	20	ko00920	Unigene0011256;Unigene0020656;Unigene0021938;Unigene0021939;Unigene0022423;Unigene0022896;Unigene0022898;Unigene0024535;Unigene0024536;Unigene0026893;Unigene0028671;Unigene0032942;Unigene0034291;Unigene0036804;Unigene0038631;Unigene0038639;Unigene0044971;Unigene0053190;Unigene0055308;Unigene0064020	K01738+K01738+K08738+K08738+K00387+K13811+K13811+K00640+K00640+K01738+K01738+K00392+K01739+K01738+K13811+K13811+K13034+K17725+K01011+K15422
Metabolism	Energy metabolism	Nitrogen metabolism	15	ko00910	Unigene0015344;Unigene0017028;Unigene0026348;Unigene0029494;Unigene0029498;Unigene0029499;Unigene0039158;Unigene0039360;Unigene0041073;Unigene0043584;Unigene0043810;Unigene0047919;Unigene0052295;Unigene0055352;Unigene0057314	K01674+K01673+K01915+K00261+K00261+K00261+K00284+K00264+K01673+K01674+K00366+K01915+K01915+K00366+K01725
Metabolism	Amino acid metabolism	Cysteine and methionine metabolism	53	ko00270	Unigene0002048;Unigene0002165;Unigene0003893;Unigene0005399;Unigene0005400;Unigene0005425;Unigene0005783;Unigene0010149;Unigene0011256;Unigene0015312;Unigene0018301;Unigene0019102;Unigene0020656;Unigene0023037;Unigene0023303;Unigene0023304;Unigene0023386;Unigene0023894;Unigene0024535;Unigene0024536;Unigene0024585;Unigene0024587;Unigene0024588;Unigene0024929;Unigene0025166;Unigene0025169;Unigene00…	K00928+K00016+K00797+K05933+K05933+K16054+K00026+K00026+K01738+K08963+K01760+K00549+K01738+K00133+K00026+K00026+K00899+K01920+K00640+K00640+K05933+K05933+K05933+K00797+K00797+K00797+K01738+K16054+K01738+K00026+K00026+K00547+K01919+K01739+K14455+K00549+K00826+K12524+K01738+K00025+K00789+K01251+K01244+K08967+K13034+K00811+K00827+K14454+K01011+K00797+K14454+K14454+K08967
Metabolism	Amino acid metabolism	Glycine, serine and threonine metabolism	33	ko00260	Unigene0000842;Unigene0002048;Unigene0002316;Unigene0002385;Unigene0003548;Unigene0005249;Unigene0009234;Unigene0012012;Unigene0012684;Unigene0015064;Unigene0015662;Unigene0016843;Unigene0017859;Unigene0018367;Unigene0018581;Unigene0019534;Unigene0023037;Unigene0025202;Unigene0025203;Unigene0030766;Unigene0032385;Unigene0035202;Unigene0035534;Unigene0035535;Unigene0036359;Unigene0036564;Unigene00…	K15633+K00928+K15634+K00831+K00281+K15919+K00058+K00872+K14085+K00872+K01079+K01695+K02437+K00605+K02437+K00058+K00133+K01696+K01696+K01733+K01754+K00058+K00382+K00382+K14272+K12524+K00600+K00382+K00600+K15919+K00827+K00276+K00130
Metabolism	Amino acid metabolism	Alanine, aspartate and glutamate metabolism	33	ko00250	Unigene0000620;Unigene0007714;Unigene0010196;Unigene0015642;Unigene0016433;Unigene0016434;Unigene0018731;Unigene0019570;Unigene0026348;Unigene0027974;Unigene0029428;Unigene0029494;Unigene0029498;Unigene0029499;Unigene0029531;Unigene0032515;Unigene0034190;Unigene0035075;Unigene0035417;Unigene0036102;Unigene0036359;Unigene0036794;Unigene0039360;Unigene0046350;Unigene0047919;Unigene0049460;Unigene00…	K00814+K01755+K01580+K16871+K01940+K01940+K01939+K00609+K01915+K01956+K00820+K00261+K00261+K00261+K17761+K01953+K00814+K00294+K14455+K01955+K14272+K01756+K00264+K00811+K01915+K00764+K01580+K00827+K01915+K14454+K14454+K14454+K13566
Metabolism	Amino acid metabolism	Arginine and proline metabolism	30	ko00330	Unigene0001656;Unigene0003893;Unigene0004430;Unigene0004431;Unigene0005271;Unigene0012684;Unigene0013276;Unigene0013278;Unigene0016652;Unigene0022758;Unigene0024929;Unigene0025166;Unigene0025169;Unigene0029166;Unigene0029167;Unigene0035075;Unigene0035417;Unigene0036627;Unigene0036628;Unigene0039919;Unigene0043937;Unigene0046350;Unigene0046583;Unigene0050524;Unigene0053453;Unigene0055452;Unigene00…	K00128+K00797+K00472+K00472+K00128+K14085+K12251+K12251+K00286+K10536+K00797+K00797+K00797+K00472+K00472+K00294+K14455+K12657+K12657+K00128+K01476+K00811+K01426+K00128+K14454+K00128+K00797+K14454+K14454+K00819
Metabolism	Amino acid metabolism	Valine, leucine and isoleucine degradation	26	ko00280	Unigene0001656;Unigene0002864;Unigene0005271;Unigene0006438;Unigene0012684;Unigene0015056;Unigene0024665;Unigene0025037;Unigene0031614;Unigene0035534;Unigene0035535;Unigene0036123;Unigene0036256;Unigene0037052;Unigene0037986;Unigene0038398;Unigene0039919;Unigene0040118;Unigene0040198;Unigene0043627;Unigene0047315;Unigene0047602;Unigene0050524;Unigene0050858;Unigene0055452;Unigene0055668	K00128+K05605+K00128+K05605+K14085+K07513+K05605+K01641+K07513+K00382+K00382+K01640+K00826+K00382+K00626+K00253+K00128+K05605+K00167+K01969+K01968+K00626+K00128+K00827+K00128+K00140
Metabolism	Amino acid metabolism	Phenylalanine, tyrosine and tryptophan biosynthesis	26	ko00400	Unigene0001406;Unigene0004982;Unigene0012467;Unigene0016843;Unigene0018457;Unigene0022874;Unigene0023466;Unigene0023467;Unigene0024167;Unigene0024279;Unigene0025202;Unigene0025203;Unigene0027397;Unigene0027819;Unigene0030529;Unigene0030530;Unigene0033793;Unigene0035417;Unigene0041364;Unigene0046350;Unigene0050212;Unigene0053453;Unigene0059134;Unigene0059696;Unigene0059697;Unigene0060980	K00891+K15849+K01609+K01695+K01657+K00766+K00800+K00800+K01735+K13832+K01696+K01696+K15849+K01850+K01626+K01626+K05359+K14455+K01736+K00811+K01609+K14454+K00817+K14454+K14454+K05359
Metabolism	Amino acid metabolism	Arginine biosynthesis	28	ko00220	Unigene0000620;Unigene0007714;Unigene0008260;Unigene0011714;Unigene0016298;Unigene0016433;Unigene0016434;Unigene0017155;Unigene0025113;Unigene0025114;Unigene0026348;Unigene0029494;Unigene0029498;Unigene0029499;Unigene0034190;Unigene0035417;Unigene0036359;Unigene0040041;Unigene0040184;Unigene0043937;Unigene0046350;Unigene0046403;Unigene0047919;Unigene0052295;Unigene0053453;Unigene0056285;Unigene00…	K00814+K01755+K00818+K01438+K00930+K01940+K01940+K14677+K00611+K00611+K01915+K00261+K00261+K00261+K00814+K14455+K14272+K14677+K14677+K01476+K00811+K00145+K01915+K01915+K14454+K00620+K14454+K14454
Metabolism	Amino acid metabolism	Tyrosine metabolism	23	ko00350	Unigene0004982;Unigene0006386;Unigene0015198;Unigene0024944;Unigene0027252;Unigene0027253;Unigene0027397;Unigene0027738;Unigene0027745;Unigene0027749;Unigene0029247;Unigene0035417;Unigene0036055;Unigene0036058;Unigene0046350;Unigene0047515;Unigene0052763;Unigene0053453;Unigene0059134;Unigene0059696;Unigene0059697;Unigene0062928;Unigene0062929	K15849+K07253+K00422+K01800+K01557+K01557+K15849+K18857+K00001+K18857+K01592+K14455+K00121+K00121+K00811+K01555+K00276+K14454+K00817+K14454+K14454+K00457+K00457
Metabolism	Amino acid metabolism	Phenylalanine metabolism	22	ko00360	Unigene0001227;Unigene0002598;Unigene0004982;Unigene0006386;Unigene0015573;Unigene0020381;Unigene0027397;Unigene0031874;Unigene0031876;Unigene0035417;Unigene0040171;Unigene0040648;Unigene0046350;Unigene0046583;Unigene0052763;Unigene0053453;Unigene0054592;Unigene0059134;Unigene0059696;Unigene0059697;Unigene0062928;Unigene0062929	K00588+K00588+K15849+K07253+K00588+K00588+K15849+K10775+K10775+K14455+K00588+K00487+K00811+K01426+K00276+K14454+K00588+K00817+K14454+K14454+K00457+K00457
Metabolism	Amino acid metabolism	Lysine degradation	16	ko00310	Unigene0000097;Unigene0001656;Unigene0005271;Unigene0012684;Unigene0025348;Unigene0025349;Unigene0031813;Unigene0035449;Unigene0037062;Unigene0037986;Unigene0039534;Unigene0039535;Unigene0039919;Unigene0047602;Unigene0050524;Unigene0055452	K00164+K00128+K00128+K14085+K00658+K00658+K00164+K00658+K11420+K00626+K00164+K00164+K00128+K00626+K00128+K00128
Metabolism	Amino acid metabolism	Tryptophan metabolism	15	ko00380	Unigene0000097;Unigene0001656;Unigene0005271;Unigene0012684;Unigene0031813;Unigene0037986;Unigene0039534;Unigene0039535;Unigene0039919;Unigene0046583;Unigene0047602;Unigene0050507;Unigene0050524;Unigene0055452;Unigene0056167	K00164+K00128+K00128+K14085+K00164+K00626+K00164+K00164+K00128+K01426+K00626+K03781+K00128+K00128+K03781
Metabolism	Amino acid metabolism	Valine, leucine and isoleucine biosynthesis	14	ko00290	Unigene0002012;Unigene0022582;Unigene0023312;Unigene0023313;Unigene0026357;Unigene0026358;Unigene0027571;Unigene0029261;Unigene0029262;Unigene0031301;Unigene0032385;Unigene0033861;Unigene0036256;Unigene0052900	K01652+K01653+K01704+K01704+K01687+K01687+K01703+K01649+K01649+K00053+K01754+K00052+K00826+K01653
Metabolism	Amino acid metabolism	Histidine metabolism	13	ko00340	Unigene0001656;Unigene0004479;Unigene0004480;Unigene0005271;Unigene0012684;Unigene0032087;Unigene0039919;Unigene0049998;Unigene0050524;Unigene0055452;Unigene0059134;Unigene0060659;Unigene0063009	K00128+K01814+K01814+K00128+K14085+K00765+K00128+K18649+K00128+K00128+K00817+K00765+K01663
Metabolism	Amino acid metabolism	Lysine biosynthesis	11	ko00300	Unigene0001223;Unigene0002048;Unigene0012684;Unigene0013686;Unigene0023037;Unigene0028442;Unigene0028443;Unigene0036564;Unigene0046975;Unigene0052797;Unigene0054042	K01778+K00928+K14085+K00215+K00133+K01586+K01586+K12524+K01714+K10206+K01714
Metabolism	Lipid metabolism	Fatty acid biosynthesis	28	ko00061	Unigene0001454;Unigene0002035;Unigene0003199;Unigene0010499;Unigene0016613;Unigene0017692;Unigene0025815;Unigene0025817;Unigene0026542;Unigene0026543;Unigene0027721;Unigene0028691;Unigene0029396;Unigene0029622;Unigene0029866;Unigene0030410;Unigene0030874;Unigene0032973;Unigene0033505;Unigene0033506;Unigene0033851;Unigene0034729;Unigene0034969;Unigene0037366;Unigene0037542;Unigene0043741;Unigene00…	K03921+K01897+K01897+K01897+K02372+K02160+K00208+K00208+K09458+K09458+K10782+K00059+K01897+K00648+K02160+K01961+K01897+K00645+K01962+K01962+K01897+K01963+K03921+K11262+K09458+K00059+K00059+K03921
Metabolism	Lipid metabolism	Glycerophospholipid metabolism	26	ko00564	Unigene0000129;Unigene0001796;Unigene0002079;Unigene0008243;Unigene0010235;Unigene0011391;Unigene0012237;Unigene0014145;Unigene0014146;Unigene0014182;Unigene0017717;Unigene0019923;Unigene0023177;Unigene0031103;Unigene0032459;Unigene0039143;Unigene0039146;Unigene0039939;Unigene0040896;Unigene0046149;Unigene0051767;Unigene0053136;Unigene0053137;Unigene0058612;Unigene0063187;Unigene0063188	K00901+K01115+K14156+K01126+K01047+K16860+K01126+K01115+K01115+K14156+K00901+K00967+K06130+K01613+K00967+K00901+K00901+K00630+K01114+K01114+K01114+K01115+K01115+K00901+K00006+K00006
Metabolism	Lipid metabolism	Fatty acid degradation	25	ko00071	Unigene0001656;Unigene0002035;Unigene0003199;Unigene0005271;Unigene0010499;Unigene0012684;Unigene0013771;Unigene0015056;Unigene0024520;Unigene0027738;Unigene0027745;Unigene0027749;Unigene0029396;Unigene0030874;Unigene0031614;Unigene0031747;Unigene0032278;Unigene0033851;Unigene0036055;Unigene0036058;Unigene0037986;Unigene0039919;Unigene0047602;Unigene0050524;Unigene0055452	K00128+K01897+K01897+K00128+K01897+K14085+K00232+K07513+K10527+K18857+K00001+K18857+K01897+K01897+K07513+K00232+K00232+K01897+K00121+K00121+K00626+K00128+K00626+K00128+K00128
Metabolism	Lipid metabolism	Glycerolipid metabolism	22	ko00561	Unigene0000129;Unigene0001656;Unigene0002065;Unigene0002387;Unigene0004929;Unigene0004930;Unigene0005271;Unigene0012684;Unigene0017717;Unigene0023758;Unigene0025416;Unigene0025418;Unigene0029609;Unigene0039143;Unigene0039146;Unigene0039919;Unigene0039939;Unigene0050015;Unigene0050524;Unigene0055452;Unigene0058612;Unigene0060267	K00901+K00128+K07407+K00863+K06118+K06118+K00128+K14085+K00901+K14457+K07407+K07407+K00864+K00901+K00901+K00128+K00630+K00011+K00128+K00128+K00901+K07407
Metabolism	Lipid metabolism	alpha-Linolenic acid metabolism	20	ko00592	Unigene0010235;Unigene0013771;Unigene0014337;Unigene0014438;Unigene0015056;Unigene0024520;Unigene0025014;Unigene0027738;Unigene0027749;Unigene0030898;Unigene0031395;Unigene0031405;Unigene0031614;Unigene0031747;Unigene0032278;Unigene0041444;Unigene0041574;Unigene0047995;Unigene0048339;Unigene0061742	K01047+K00232+K01723+K00454+K07513+K10527+K00454+K18857+K18857+K00454+K05894+K05894+K07513+K00232+K00232+K10528+K05894+K10525+K10525+K10526
Metabolism	Lipid metabolism	Biosynthesis of unsaturated fatty acids	12	ko01040	Unigene0001454;Unigene0013771;Unigene0015056;Unigene0019701;Unigene0028691;Unigene0031614;Unigene0031747;Unigene0032278;Unigene0034969;Unigene0043741;Unigene0049109;Unigene0061274	K03921+K00232+K07513+K10251+K00059+K07513+K00232+K00232+K03921+K00059+K00059+K03921
Metabolism	Lipid metabolism	Arachidonic acid metabolism	11	ko00590	Unigene0000176;Unigene0004590;Unigene0010235;Unigene0011923;Unigene0011924;Unigene0011925;Unigene0015396;Unigene0016013;Unigene0016257;Unigene0049181;Unigene0062749	K00432+K01254+K01047+K00432+K00432+K00432+K15730+K05309+K00432+K00432+K00432
Metabolism	Lipid metabolism	Ether lipid metabolism	10	ko00565	Unigene0001796;Unigene0010235;Unigene0011391;Unigene0014145;Unigene0014146;Unigene0040896;Unigene0046149;Unigene0051767;Unigene0053136;Unigene0053137	K01115+K01047+K16860+K01115+K01115+K01114+K01114+K01114+K01115+K01115
Metabolism	Lipid metabolism	Sphingolipid metabolism	7	ko00600	Unigene0002065;Unigene0003291;Unigene0025416;Unigene0025418;Unigene0026574;Unigene0058802;Unigene0060267	K07407+K12309+K07407+K07407+K12349+K01190+K07407
Metabolism	Lipid metabolism	Steroid biosynthesis	7	ko00100	Unigene0002171;Unigene0021382;Unigene0029320;Unigene0030860;Unigene0030861;Unigene0037266;Unigene0040014	K05917+K00559+K09828+K00213+K00213+K01853+K08242
Metabolism	Lipid metabolism	Linoleic acid metabolism	5	ko00591	Unigene0010235;Unigene0014438;Unigene0025014;Unigene0030898;Unigene0058834	K01047+K00454+K00454+K00454+K15718
Metabolism	Lipid metabolism	Cutin, suberine and wax biosynthesis	5	ko00073	Unigene0016124;Unigene0020155;Unigene0020421;Unigene0020422;Unigene0040080	K15400+K13356+K17991+K17991+K15400
Metabolism	Lipid metabolism	Synthesis and degradation of ketone bodies	4	ko00072	Unigene0025037;Unigene0036123;Unigene0037986;Unigene0047602	K01641+K01640+K00626+K00626
Metabolism	Lipid metabolism	Fatty acid elongation	4	ko00062	Unigene0003865;Unigene0016229;Unigene0016230;Unigene0019701	K07512+K01074+K01074+K10251
Metabolism	Metabolism of cofactors and vitamins	Porphyrin and chlorophyll metabolism	18	ko00860	Unigene0001789;Unigene0006249;Unigene0006270;Unigene0010598;Unigene0010599;Unigene0018700;Unigene0023210;Unigene0023211;Unigene0023832;Unigene0023981;Unigene0030688;Unigene0034650;Unigene0034651;Unigene0040268;Unigene0047961;Unigene0051054;Unigene0052573;Unigene0059322	K19054+K01698+K00510+K01599+K01599+K00231+K00228+K00228+K13545+K00231+K01885+K01749+K01749+K03405+K19073+K01599+K01845+K01845
Metabolism	Metabolism of cofactors and vitamins	Ubiquinone and other terpenoid-quinone biosynthesis	15	ko00130	Unigene0012266;Unigene0020894;Unigene0020895;Unigene0021990;Unigene0021991;Unigene0022867;Unigene0022868;Unigene0026631;Unigene0026632;Unigene0040648;Unigene0050901;Unigene0061422;Unigene0061423;Unigene0062928;Unigene0062929	K09834+K03809+K03809+K03809+K03809+K06127+K06127+K06126+K06126+K00487+K03809+K00591+K00591+K00457+K00457
Metabolism	Metabolism of cofactors and vitamins	Biotin metabolism	9	ko00780	Unigene0016613;Unigene0025815;Unigene0025817;Unigene0026542;Unigene0026543;Unigene0028691;Unigene0037542;Unigene0043741;Unigene0049109	K02372+K00208+K00208+K09458+K09458+K00059+K09458+K00059+K00059
Metabolism	Metabolism of cofactors and vitamins	Pantothenate and CoA biosynthesis	13	ko00770	Unigene0002012;Unigene0002963;Unigene0019487;Unigene0022582;Unigene0026357;Unigene0026358;Unigene0031301;Unigene0036256;Unigene0043698;Unigene0052756;Unigene0052900;Unigene0058632;Unigene0060814	K01652+K00606+K01464+K01653+K01687+K01687+K00053+K00826+K01513+K00207+K01653+K01431+K09680
Metabolism	Metabolism of other amino acids	Selenocompound metabolism	14	ko00450	Unigene0018301;Unigene0019102;Unigene0022896;Unigene0022898;Unigene0030534;Unigene0034291;Unigene0035351;Unigene0035749;Unigene0036270;Unigene0037411;Unigene0038631;Unigene0038639;Unigene0042210;Unigene0054734	K01760+K00549+K13811+K13811+K00384+K01739+K01874+K00549+K08247+K11717+K13811+K13811+K00384+K00384
Metabolism	Metabolism of other amino acids	Cyanoamino acid metabolism	13	ko00460	Unigene0008387;Unigene0018177;Unigene0018178;Unigene0025227;Unigene0036665;Unigene0040461;Unigene0044451;Unigene0044971;Unigene0046389;Unigene0050595;Unigene0053345;Unigene0055681;Unigene0057208	K01188+K05349+K05349+K05349+K00600+K00600+K05350+K13034+K05349+K05350+K13035+K01188+K01188
Metabolism	Metabolism of other amino acids	Taurine and hypotaurine metabolism	4	ko00430	Unigene0010196;Unigene0018862;Unigene0018863;Unigene0049647	K01580+K10712+K10712+K01580
Metabolism	Metabolism of other amino acids	beta-Alanine metabolism	22	ko00410	Unigene0001656;Unigene0002864;Unigene0003893;Unigene0005271;Unigene0006438;Unigene0010196;Unigene0012684;Unigene0019487;Unigene0024665;Unigene0024929;Unigene0025166;Unigene0025169;Unigene0039919;Unigene0040118;Unigene0049647;Unigene0050524;Unigene0052756;Unigene0052763;Unigene0055452;Unigene0055668;Unigene0058583;Unigene0058632	K00128+K05605+K00797+K00128+K05605+K01580+K14085+K01464+K05605+K00797+K00797+K00797+K00128+K05605+K01580+K00128+K00207+K00276+K00128+K00140+K00797+K01431
Metabolism	Metabolism of other amino acids	Glutathione metabolism	57	ko00480	Unigene0000176;Unigene0001648;Unigene0002862;Unigene0003084;Unigene0003138;Unigene0003893;Unigene0008437;Unigene0010312;Unigene0010313;Unigene0011923;Unigene0011924;Unigene0011925;Unigene0012660;Unigene0012898;Unigene0016257;Unigene0017986;Unigene0020202;Unigene0020203;Unigene0021309;Unigene0021953;Unigene0023214;Unigene0023665;Unigene0023894;Unigene0024929;Unigene0025166;Unigene0025169;Unigene00…	K00432+K00799+K00434+K00799+K00434+K00797+K00799+K00036+K00036+K00432+K00432+K00432+K00434+K00799+K00432+K00799+K00036+K00036+K00799+K00799+K00434+K00434+K01920+K00797+K00797+K00797+K00033+K00033+K00383+K00036+K00036+K00036+K01919+K00033+K00033+K01256+K00031+K00799+K00799+K00383+K00799+K00799+K00432+K00434+K00799+K00031+K00799+K00799+K01255+K00799+K00797+K00031+K01469+K01469+K00432+K00799+K00799
Metabolism	Glycan biosynthesis and metabolism	N-Glycan biosynthesis	12	ko00510	Unigene0006254;Unigene0024907;Unigene0024908;Unigene0025062;Unigene0027669;Unigene0031933;Unigene0033819;Unigene0033894;Unigene0035455;Unigene0036641;Unigene0038539;Unigene0038540	K12670+K12666+K12666+K12670+K12666+K12667+K05546+K07151+K07151+K12668+K00726+K00726
Metabolism	Glycan biosynthesis and metabolism	Other glycan degradation	10	ko00511	Unigene0001947;Unigene0003291;Unigene0014990;Unigene0017746;Unigene0022600;Unigene0027104;Unigene0035397;Unigene0037127;Unigene0046594;Unigene0058802	K15923+K12309+K01191+K01206+K12373+K12373+K12373+K01227+K01191+K01190
Metabolism	Glycan biosynthesis and metabolism	Glycosaminoglycan degradation	7	ko00531	Unigene0003291;Unigene0022562;Unigene0022600;Unigene0027104;Unigene0035397;Unigene0055562;Unigene0058535	K12309+K01205+K12373+K12373+K12373+K07964+K07964
Metabolism	Glycan biosynthesis and metabolism	Glycosphingolipid biosynthesis - globo series	7	ko00603	Unigene0002065;Unigene0022600;Unigene0025416;Unigene0025418;Unigene0027104;Unigene0035397;Unigene0060267	K07407+K12373+K07407+K07407+K12373+K12373+K07407
Metabolism	Glycan biosynthesis and metabolism	Glycosphingolipid biosynthesis - ganglio series	4	ko00604	Unigene0003291;Unigene0022600;Unigene0027104;Unigene0035397	K12309+K12373+K12373+K12373
Metabolism	Biosynthesis of other secondary metabolites	Flavonoid biosynthesis	13	ko00941	Unigene0001227;Unigene0002598;Unigene0002855;Unigene0006783;Unigene0010711;Unigene0015573;Unigene0020381;Unigene0026686;Unigene0040171;Unigene0040648;Unigene0046113;Unigene0054592;Unigene0062246	K00588+K00588+K13082+K01859+K01859+K00588+K00588+K00660+K00588+K00487+K00475+K00588+K13081
Metabolism	Biosynthesis of other secondary metabolites	Tropane, piperidine and pyridine alkaloid biosynthesis	11	ko00960	Unigene0000388;Unigene0004982;Unigene0027397;Unigene0035417;Unigene0035584;Unigene0046350;Unigene0052763;Unigene0053453;Unigene0059134;Unigene0059696;Unigene0059697	K08081+K15849+K15849+K14455+K08081+K00811+K00276+K14454+K00817+K14454+K14454
Metabolism	Biosynthesis of other secondary metabolites	Monobactam biosynthesis	10	ko00261	Unigene0002048;Unigene0013686;Unigene0022896;Unigene0022898;Unigene0023037;Unigene0036564;Unigene0038631;Unigene0038639;Unigene0046975;Unigene0054042	K00928+K00215+K13811+K13811+K00133+K12524+K13811+K13811+K01714+K01714
Metabolism	Biosynthesis of other secondary metabolites	Isoquinoline alkaloid biosynthesis	10	ko00950	Unigene0004982;Unigene0015198;Unigene0027397;Unigene0029247;Unigene0035417;Unigene0046350;Unigene0052763;Unigene0053453;Unigene0059696;Unigene0059697	K15849+K00422+K15849+K01592+K14455+K00811+K00276+K14454+K14454+K14454
Metabolism	Biosynthesis of other secondary metabolites	Stilbenoid, diarylheptanoid and gingerol biosynthesis	8	ko00945	Unigene0001227;Unigene0002598;Unigene0004214;Unigene0015573;Unigene0020381;Unigene0040171;Unigene0040648;Unigene0054592	K00588+K00588+K00517+K00588+K00588+K00588+K00487+K00588
Metabolism	Biosynthesis of other secondary metabolites	Isoflavonoid biosynthesis	1	ko00943	Unigene0004213	K13260
Metabolism	Biosynthesis of other secondary metabolites	Betalain biosynthesis	1	ko00965	Unigene0057285	K15777
Metabolism	Biosynthesis of other secondary metabolites	Caffeine metabolism	1	ko00232	Unigene0003363	K00365
Metabolism	Biosynthesis of other secondary metabolites	Flavone and flavonol biosynthesis	1	ko00944	Unigene0004402	K05279
Metabolism	Biosynthesis of other secondary metabolites	Phenylpropanoid biosynthesis	55	ko00940	Unigene0001227;Unigene0002166;Unigene0002598;Unigene0003177;Unigene0004188;Unigene0005501;Unigene0008251;Unigene0008387;Unigene0010432;Unigene0011945;Unigene0015117;Unigene0015118;Unigene0015138;Unigene0015573;Unigene0016255;Unigene0018177;Unigene0018178;Unigene0018293;Unigene0018294;Unigene0020285;Unigene0020381;Unigene0021455;Unigene0021456;Unigene0021805;Unigene0025227;Unigene0031874;Unigene00…	K00588+K00083+K00588+K00430+K00430+K00430+K00430+K01188+K00430+K00430+K00430+K00430+K00430+K00588+K00430+K05349+K05349+K00430+K00430+K00430+K00588+K00430+K00430+K00430+K05349+K10775+K10775+K00430+K00588+K00430+K00430+K00487+K00430+K00430+K13066+K00430+K00430+K05350+K13066+K00430+K05349+K00430+K00083+K00430+K00430+K05350+K00430+K00588+K01188+K00430+K01188+K00430+K00430+K13066+K00430
Metabolism	Metabolism of cofactors and vitamins	One carbon pool by folate	12	ko00670	Unigene0004209;Unigene0004210;Unigene0018367;Unigene0025409;Unigene0033022;Unigene0033023;Unigene0035795;Unigene0035797;Unigene0036665;Unigene0040461;Unigene0052790;Unigene0061061	K00604+K00604+K00605+K00602+K00297+K00297+K01934+K01934+K00600+K00600+K01938+K13998
Metabolism	Metabolism of cofactors and vitamins	Vitamin B6 metabolism	7	ko00750	Unigene0002385;Unigene0014947;Unigene0021311;Unigene0022545;Unigene0026691;Unigene0030766;Unigene0058596	K00831+K00868+K00275+K06215+K06215+K01733+K13248
Metabolism	Metabolism of cofactors and vitamins	Folate biosynthesis	6	ko00790	Unigene0001736;Unigene0012191;Unigene0014619;Unigene0043592;Unigene0047013;Unigene0061061	K03635+K03635+K18482+K13941+K01307+K13998
Metabolism	Metabolism of cofactors and vitamins	Nicotinate and nicotinamide metabolism	4	ko00760	Unigene0031016;Unigene0040910;Unigene0041428;Unigene0043698	K00763+K00767+K06210+K01513
Metabolism	Metabolism of cofactors and vitamins	Riboflavin metabolism	3	ko00740	Unigene0022731;Unigene0023816;Unigene0052214	K00794+K00793+K00861
Metabolism	Metabolism of cofactors and vitamins	Thiamine metabolism	2	ko00730	Unigene0040123;Unigene0046180	K04487+K03146
Metabolism	Metabolism of terpenoids and polyketides	Terpenoid backbone biosynthesis	19	ko00900	Unigene0003620;Unigene0004263;Unigene0019390;Unigene0019391;Unigene0021526;Unigene0024537;Unigene0024539;Unigene0025037;Unigene0026102;Unigene0026103;Unigene0026641;Unigene0026642;Unigene0030010;Unigene0034832;Unigene0037986;Unigene0044655;Unigene0047602;Unigene0055354;Unigene0055362	K03527+K05906+K01823+K01823+K01823+K01597+K01597+K01641+K00099+K00099+K00869+K00869+K06013+K03526+K00626+K01770+K00626+K00938+K13789
Metabolism	Metabolism of terpenoids and polyketides	Carotenoid biosynthesis	3	ko00906	Unigene0001843;Unigene0020736;Unigene0043064	K00514+K09841+K02293
Metabolism	Metabolism of terpenoids and polyketides	Monoterpenoid biosynthesis	1	ko00902	Unigene0010853	K15095
Metabolism	Metabolism of terpenoids and polyketides	Limonene and pinene degradation	1	ko00903	Unigene0004214	K00517
Metabolism	Metabolism of terpenoids and polyketides	Diterpenoid biosynthesis	1	ko00904	Unigene0040204	K04121
Metabolism	Nucleotide metabolism	Purine metabolism	62	ko00230	Unigene0000289;Unigene0000869;Unigene0001646;Unigene0001783;Unigene0002466;Unigene0003363;Unigene0005153;Unigene0005154;Unigene0005886;Unigene0007495;Unigene0009573;Unigene0009704;Unigene0009705;Unigene0009973;Unigene0013602;Unigene0013998;Unigene0014997;Unigene0017307;Unigene0018330;Unigene0018331;Unigene0018703;Unigene0018731;Unigene0020829;Unigene0022896;Unigene0022898;Unigene0023993;Unigene00…	K14641+K01835+K14977+K18151+K01835+K00365+K01522+K01522+K00948+K03011+K00873+K03020+K03020+K00940+K00873+K01519+K13484+K03026+K00759+K00759+K00940+K01939+K00873+K13811+K13811+K00939+K01933+K03027+K00602+K00873+K00873+K00873+K01951+K00948+K00939+K00939+K00939+K00088+K18447+K00856+K00856+K00873+K00873+K00873+K01923+K01490+K01756+K01952+K00873+K13811+K13811+K00873+K01513+K03017+K00873+K00764+K00940+…
Metabolism	Nucleotide metabolism	Pyrimidine metabolism	39	ko00240	Unigene0000289;Unigene0007495;Unigene0007930;Unigene0007931;Unigene0008626;Unigene0009704;Unigene0009705;Unigene0009973;Unigene0013998;Unigene0017307;Unigene0017741;Unigene0018703;Unigene0019487;Unigene0019570;Unigene0023766;Unigene0024739;Unigene0027974;Unigene0029397;Unigene0030534;Unigene0030796;Unigene0032890;Unigene0035732;Unigene0036102;Unigene0036964;Unigene0040307;Unigene0042210;Unigene00…	K14641+K03011+K01520+K01520+K16329+K03020+K03020+K00940+K01519+K03026+K13800+K00940+K01464+K00609+K01465+K03027+K01956+K00254+K00384+K00876+K13800+K00761+K01955+K00876+K13421+K00384+K00943+K01489+K03017+K00207+K00940+K00384+K03012+K01431+K14641+K13998+K03020+K03020+K03016
Environmental Information Processing	Signal transduction	Plant hormone signal transduction	19	ko04075	Unigene0007223;Unigene0010478;Unigene0010479;Unigene0012620;Unigene0018186;Unigene0020048;Unigene0020049;Unigene0021319;Unigene0021612;Unigene0026197;Unigene0028273;Unigene0028683;Unigene0028841;Unigene0028842;Unigene0029376;Unigene0030730;Unigene0035829;Unigene0055420;Unigene0055590	K14496+K14490+K14490+K13449+K14500+K14496+K14496+K14504+K14498+K14496+K14505+K14485+K14498+K14498+K14512+K14496+K14500+K14500+K14508
Environmental Information Processing	Signal transduction	Phosphatidylinositol signaling system	14	ko04070	Unigene0000129;Unigene0011002;Unigene0017717;Unigene0019466;Unigene0032945;Unigene0032947;Unigene0032948;Unigene0039143;Unigene0039146;Unigene0048149;Unigene0049998;Unigene0058612;Unigene0063516;Unigene0064020	K00901+K10047+K00901+K05857+K02183+K02183+K02183+K00901+K00901+K01092+K18649+K00901+K02183+K15422
Environmental Information Processing	Membrane transport	ABC transporters	2	ko02010	Unigene0060978;Unigene0060979	K05658+K05658
Genetic Information Processing	Translation	Ribosome	218	ko03010	Unigene0000057;Unigene0000413;Unigene0000704;Unigene0000851;Unigene0001623;Unigene0002339;Unigene0002403;Unigene0002532;Unigene0002863;Unigene0002974;Unigene0003146;Unigene0003529;Unigene0003776;Unigene0003861;Unigene0004151;Unigene0005277;Unigene0005652;Unigene0006186;Unigene0007386;Unigene0007400;Unigene0008275;Unigene0009602;Unigene0010022;Unigene0010023;Unigene0010333;Unigene0011669;Unigene00…	K02905+K02870+K02921+K02896+K02878+K02906+K02971+K02894+K02942+K02974+K02882+K02922+K02983+K02959+K02957+K02863+K02898+K02936+K02935+K02915+K02980+K02903+K02943+K02943+K02903+K02969+K02918+K02918+K02881+K02881+K02968+K02905+K02905+K02979+K02979+K02891+K02904+K02915+K02915+K02898+K02942+K02942+K02942+K02929+K02976+K02907+K02907+K02996+K02993+K02993+K02880+K02880+K02908+K02908+K02918+K02918+K02910+…
Genetic Information Processing	Translation	Aminoacyl-tRNA biosynthesis	32	ko00970	Unigene0000566;Unigene0000763;Unigene0001250;Unigene0002218;Unigene0004209;Unigene0004210;Unigene0008012;Unigene0018139;Unigene0018140;Unigene0018221;Unigene0028694;Unigene0029448;Unigene0030434;Unigene0030688;Unigene0031588;Unigene0031809;Unigene0031810;Unigene0033764;Unigene0033766;Unigene0033855;Unigene0035145;Unigene0035351;Unigene0037034;Unigene0037866;Unigene0038372;Unigene0039477;Unigene00…	K01868+K01892+K04567+K01867+K00604+K00604+K02433+K01875+K01875+K01881+K01866+K01876+K01883+K01885+K01889+K01893+K01893+K01887+K01887+K01890+K01880+K01874+K01868+K01870+K01869+K01872+K01875+K01866+K01889+K01883+K01873+K01886
Genetic Information Processing	Translation	Ribosome biogenesis in eukaryotes	24	ko03008	Unigene0001881;Unigene0002348;Unigene0015264;Unigene0015266;Unigene0018539;Unigene0018875;Unigene0021940;Unigene0021941;Unigene0021942;Unigene0022643;Unigene0022644;Unigene0023423;Unigene0023424;Unigene0023499;Unigene0025032;Unigene0025033;Unigene0025034;Unigene0026244;Unigene0027826;Unigene0035474;Unigene0036822;Unigene0038836;Unigene0038837;Unigene0041848	K07562+K12845+K11130+K11130+K11131+K11129+K11128+K11128+K11128+K14563+K14563+K03264+K03264+K14564+K12845+K12845+K12845+K07936+K03097+K03097+K14565+K14290+K14290+K14561
Genetic Information Processing	Translation	RNA transport	89	ko03013	Unigene0000211;Unigene0001341;Unigene0001776;Unigene0001881;Unigene0003933;Unigene0003934;Unigene0008552;Unigene0009594;Unigene0010262;Unigene0012843;Unigene0013042;Unigene0013226;Unigene0013227;Unigene0013838;Unigene0017548;Unigene0017549;Unigene0018095;Unigene0019345;Unigene0019346;Unigene0019532;Unigene0019538;Unigene0020882;Unigene0020883;Unigene0022107;Unigene0022242;Unigene0022982;Unigene00…	K12812+K03243+K12881+K07562+K03251+K03251+K12883+K03237+K14288+K13126+K03236+K03259+K03259+K03248+K03113+K03113+K14298+K14004+K14004+K03113+K12160+K03246+K03246+K12876+K14319+K14308+K02516+K03113+K03113+K03245+K03245+K03238+K03239+K07936+K12160+K14297+K14297+K03231+K12160+K12160+K14319+K03259+K03259+K03259+K12881+K03241+K12875+K12875+K13025+K03253+K03754+K12881+K13126+K13126+K03247+K03250+K03249+…
Genetic Information Processing	Translation	mRNA surveillance pathway	52	ko03015	Unigene0000211;Unigene0001776;Unigene0002055;Unigene0008552;Unigene0009352;Unigene0012843;Unigene0021283;Unigene0022107;Unigene0023162;Unigene0023163;Unigene0023165;Unigene0023166;Unigene0023167;Unigene0023839;Unigene0026251;Unigene0027928;Unigene0028570;Unigene0029340;Unigene0029341;Unigene0029665;Unigene0029799;Unigene0029805;Unigene0030019;Unigene0030035;Unigene0030167;Unigene0030168;Unigene00…	K12812+K12881+K14403+K12883+K04354+K13126+K14398+K12876+K14397+K14397+K14397+K14397+K14397+K14411+K03265+K14411+K12881+K12875+K12875+K03265+K14411+K14411+K04382+K14396+K14411+K14411+K13025+K12881+K13126+K13126+K03456+K06269+K14324+K14324+K14324+K04382+K04382+K13126+K13126+K13126+K03267+K06269+K06269+K14411+K14411+K11583+K12876+K12877+K06269+K12882+K12876+K03456
Genetic Information Processing	Transcription	Spliceosome	118	ko03040	Unigene0000211;Unigene0000312;Unigene0000639;Unigene0000876;Unigene0001201;Unigene0001660;Unigene0001776;Unigene0002348;Unigene0002568;Unigene0002687;Unigene0002852;Unigene0002865;Unigene0003039;Unigene0003141;Unigene0008552;Unigene0010321;Unigene0015044;Unigene0015695;Unigene0015696;Unigene0016203;Unigene0016204;Unigene0016713;Unigene0017500;Unigene0017502;Unigene0019182;Unigene0019253;Unigene00…	K12812+K06063+K12885+K12817+K11097+K12621+K12881+K12845+K11098+K12900+K12741+K06063+K11087+K12825+K12883+K12885+K03283+K12833+K12833+K12741+K12741+K12820+K12900+K12900+K12896+K11087+K11087+K11087+K12870+K12870+K12741+K12741+K11086+K11086+K12626+K12840+K11088+K11088+K11088+K12876+K11091+K11091+K12831+K12622+K12622+K12622+K12845+K12845+K12845+K11096+K12741+K12741+K12741+K12836+K12836+K12881+K12893+…
Genetic Information Processing	Transcription	RNA polymerase	10	ko03020	Unigene0007495;Unigene0009704;Unigene0009705;Unigene0017307;Unigene0024739;Unigene0047167;Unigene0057687;Unigene0062506;Unigene0062507;Unigene0063540	K03011+K03020+K03020+K03026+K03027+K03017+K03012+K03020+K03020+K03016
Genetic Information Processing	Transcription	Basal transcription factors	2	ko03022	Unigene0020507;Unigene0020508	K03138+K03138
Genetic Information Processing	Folding, sorting and degradation	Protein processing in endoplasmic reticulum	136	ko04141	Unigene0000735;Unigene0000805;Unigene0000849;Unigene0002415;Unigene0002878;Unigene0004426;Unigene0004864;Unigene0006254;Unigene0006285;Unigene0006286;Unigene0008034;Unigene0008035;Unigene0009594;Unigene0010783;Unigene0010784;Unigene0011093;Unigene0011617;Unigene0011807;Unigene0011808;Unigene0011903;Unigene0012109;Unigene0012198;Unigene0012323;Unigene0012324;Unigene0012325;Unigene0012502;Unigene00…	K13993+K09517+K07953+K09481+K14005+K09584+K04079+K12670+K14012+K14012+K14016+K14016+K03237+K13993+K13993+K13993+K13525+K14015+K14015+K13993+K13993+K06689+K06689+K06689+K06689+K13993+K13993+K06689+K06689+K14009+K13989+K03283+K13993+K13993+K13993+K13993+K13984+K14004+K14004+K13250+K13250+K09584+K09580+K07953+K09580+K09580+K03094+K09517+K09487+K07953+K08288+K12666+K12666+K12670+K09517+K14012+K10839+…
Genetic Information Processing	Folding, sorting and degradation	Proteasome	51	ko03050	Unigene0000668;Unigene0001857;Unigene0002866;Unigene0007231;Unigene0017940;Unigene0018389;Unigene0018390;Unigene0020985;Unigene0023574;Unigene0025271;Unigene0025626;Unigene0025630;Unigene0025631;Unigene0025764;Unigene0026889;Unigene0026890;Unigene0027241;Unigene0027633;Unigene0028350;Unigene0028352;Unigene0028849;Unigene0029476;Unigene0029835;Unigene0029837;Unigene0029921;Unigene0029922;Unigene00…	K03066+K03037+K03033+K10881+K06700+K02725+K02725+K02734+K03030+K02739+K03035+K03035+K03035+K03038+K02732+K02732+K03062+K03065+K02731+K02731+K02738+K03039+K02727+K02727+K03063+K03063+K02735+K03036+K03036+K03036+K02729+K02729+K03032+K03032+K03032+K02730+K02726+K03064+K03064+K02728+K03061+K03029+K02737+K03037+K02736+K03033+K03028+K10881+K03031+K03066+K02734
Genetic Information Processing	Folding, sorting and degradation	Ubiquitin mediated proteolysis	44	ko04120	Unigene0001940;Unigene0003850;Unigene0010361;Unigene0012198;Unigene0012323;Unigene0012324;Unigene0012325;Unigene0013701;Unigene0013702;Unigene0017360;Unigene0017361;Unigene0020599;Unigene0020600;Unigene0022636;Unigene0024036;Unigene0027338;Unigene0027340;Unigene0027341;Unigene0028152;Unigene0028153;Unigene0028154;Unigene0028155;Unigene0028157;Unigene0028158;Unigene0028679;Unigene0028680;Unigene00…	K10592+K10592+K10688+K06689+K06689+K06689+K06689+K06689+K06689+K10688+K10688+K10579+K10579+K03094+K10580+K06689+K06689+K06689+K06689+K06689+K06689+K06689+K06689+K06689+K10686+K10686+K10573+K10576+K10599+K10685+K03869+K03869+K10576+K10576+K03178+K10590+K10610+K03347+K03094+K04649+K10597+K10684+K10576+K10576
Genetic Information Processing	Folding, sorting and degradation	RNA degradation	41	ko03018	Unigene0001281;Unigene0001614;Unigene0001660;Unigene0009023;Unigene0012843;Unigene0016680;Unigene0016999;Unigene0020612;Unigene0022919;Unigene0022921;Unigene0024163;Unigene0024164;Unigene0024616;Unigene0024617;Unigene0024618;Unigene0026527;Unigene0028031;Unigene0028049;Unigene0028462;Unigene0031836;Unigene0031837;Unigene0032563;Unigene0032724;Unigene0032725;Unigene0036632;Unigene0036633;Unigene00…	K01689+K00850+K12621+K12602+K13126+K04077+K00850+K12626+K03681+K03681+K12586+K12586+K12622+K12622+K12622+K01689+K04077+K12607+K00850+K13126+K13126+K01689+K04077+K04077+K13126+K13126+K13126+K12616+K12580+K12614+K04077+K04077+K12604+K12611+K00850+K03679+K12608+K01689+K01689+K00850+K01689
Genetic Information Processing	Folding, sorting and degradation	Protein export	20	ko03060	Unigene0002415;Unigene0004791;Unigene0009409;Unigene0010758;Unigene0016462;Unigene0017574;Unigene0019810;Unigene0019811;Unigene0023323;Unigene0029449;Unigene0029450;Unigene0032623;Unigene0035862;Unigene0036371;Unigene0037615;Unigene0043895;Unigene0046649;Unigene0047301;Unigene0049581;Unigene0056413	K09481+K03109+K12947+K03105+K03070+K03110+K12272+K12272+K13280+K03107+K03107+K03106+K09490+K10956+K09490+K03106+K03116+K12948+K12947+K03108
Genetic Information Processing	Folding, sorting and degradation	SNARE interactions in vesicular transport	11	ko04130	Unigene0018595;Unigene0018976;Unigene0021355;Unigene0022235;Unigene0023139;Unigene0025224;Unigene0029387;Unigene0029593;Unigene0029595;Unigene0041763;Unigene0060751	K08493+K08515+K08515+K08503+K08516+K08517+K08488+K08504+K08504+K08503+K08503
Genetic Information Processing	Folding, sorting and degradation	Sulfur relay system	5	ko04122	Unigene0001736;Unigene0008628;Unigene0012191;Unigene0040123;Unigene0055308	K03635+K12161+K03635+K04487+K01011
Genetic Information Processing	Replication and repair	Nucleotide excision repair	18	ko03420	Unigene0002204;Unigene0009286;Unigene0013936;Unigene0020428;Unigene0020430;Unigene0023553;Unigene0024014;Unigene0025284;Unigene0025285;Unigene0025607;Unigene0025608;Unigene0028915;Unigene0028924;Unigene0034849;Unigene0034850;Unigene0038348;Unigene0049898;Unigene0055841	K10739+K07466+K10739+K07466+K07466+K04802+K10755+K10755+K10755+K10839+K10839+K07466+K07466+K10839+K10839+K10610+K10839+K07466
Genetic Information Processing	Replication and repair	DNA replication	15	ko03030	Unigene0002204;Unigene0009286;Unigene0013936;Unigene0020428;Unigene0020430;Unigene0023553;Unigene0024014;Unigene0025284;Unigene0025285;Unigene0028915;Unigene0028924;Unigene0037055;Unigene0050404;Unigene0055649;Unigene0055841	K10739+K07466+K10739+K07466+K07466+K04802+K10755+K10755+K10755+K07466+K07466+K02540+K03111+K02541+K07466
Genetic Information Processing	Replication and repair	Mismatch repair	14	ko03430	Unigene0002204;Unigene0009286;Unigene0013936;Unigene0020428;Unigene0020430;Unigene0023553;Unigene0024014;Unigene0025284;Unigene0025285;Unigene0028915;Unigene0028924;Unigene0036631;Unigene0050404;Unigene0055841	K10739+K07466+K10739+K07466+K07466+K04802+K10755+K10755+K10755+K07466+K07466+K08739+K03111+K07466
Genetic Information Processing	Replication and repair	Homologous recombination	13	ko03440	Unigene0002204;Unigene0007231;Unigene0009286;Unigene0013936;Unigene0020428;Unigene0020430;Unigene0028915;Unigene0028924;Unigene0040714;Unigene0050404;Unigene0055841;Unigene0063993;Unigene0063994	K10739+K10881+K07466+K10739+K07466+K07466+K07466+K07466+K10881+K03111+K07466+K03553+K03553
Genetic Information Processing	Replication and repair	Base excision repair	3	ko03410	Unigene0001595;Unigene0023553;Unigene0026248	K03575+K04802+K10802
Organismal Systems	Environmental adaptation	Plant-pathogen interaction	44	ko04626	Unigene0002918;Unigene0003285;Unigene0003293;Unigene0004864;Unigene0007531;Unigene0012620;Unigene0017372;Unigene0018676;Unigene0023587;Unigene0024126;Unigene0025130;Unigene0025131;Unigene0025825;Unigene0026405;Unigene0026917;Unigene0026939;Unigene0026941;Unigene0028076;Unigene0029316;Unigene0029609;Unigene0029704;Unigene0031143;Unigene0031144;Unigene0031204;Unigene0032269;Unigene0032382;Unigene00…	K13412+K04368+K13448+K04079+K13448+K13449+K04368+K13412+K12795+K09487+K13448+K13448+K13448+K04371+K13436+K13412+K13412+K13436+K04079+K00864+K13412+K13436+K13436+K09487+K13447+K13412+K09487+K09487+K02183+K02183+K02183+K13447+K13412+K13412+K13412+K04079+K13457+K12795+K13448+K13412+K13412+K04368+K04368+K02183
Organismal Systems	Environmental adaptation	Circadian rhythm - plant	4	ko04712	Unigene0022460;Unigene0026686;Unigene0027826;Unigene0035474	K12120+K00660+K03097+K03097
The Pathway_id column lists the accession numbers of the metabolic pathway corresponding to the genes encoding the protein in the KEGG database. The genes column lists the genes encoding the protein that matched to the metabolic pathways. Count lists the numbers of all genes encoding the proteins that mapped to metabolic pathways in the KEGG database.

## Sheet: Table S2
Table S2 Annotation information and expression analysis of differentially expressed proteins between UV-B radiation and CK treatment.
GeneID	P.CK1	P.CK2	P.CK3	P.UVB1	P.UVB2	P.UVB3	P-CK	P-UVB	log2_FC(P-UVB/P-CK)	Pvalue	fdr	geneLength	Nr-ID	Nr-annotation	Swissprot-ID	Swissprot-annotation	KOG-Protein-or-Domain	KOG-ID	KOG-Function-Description	KO-ID	KEGG-Gene	Pathway	GO-BiologicalProcess	GO-MolecularFunction	GO-CellularComponent
Unigene0002431	1	1.053	1.057	1.697	1.515	1.551	1.03667	1.58767	0.614956	0.000398142	0.078668	572	gi|949840216|acc|ALN22029.1|	glycine-rich RNA binding protein 7b [Camelina sativa]	sp|Q03250|RBG7_ARATH	Glycine-rich RNA-binding protein 7 OS=Arabidopsis thaliana GN=RBG7 PE=1 SV=1	At2g21660	KOG0118	FOG: RRM domain	--	--	--	GO:0044765//single-organism transport;GO:0043170//macromolecule metabolic process;GO:0022414//reproductive process;GO:0050896//response to stimulus;GO:0051641//cellular localization;GO:0006082//organic acid metabolic process;GO:0000375//RNA splicing, via transesterification reactions;GO:0032392//DNA geometric change;GO:0009628//response to abiotic stimulus;GO:0000003//reproduction;GO:0006090//pyr…	GO:0043566//structure-specific DNA binding;GO:0044822//poly(A) RNA binding;GO:0005488//binding;GO:0036094//small molecule binding;GO:1901363//heterocyclic compound binding;GO:0003723//RNA binding;GO:0003676//nucleic acid binding;GO:0097159//organic cyclic compound binding;GO:0003677//DNA binding	GO:0043231//intracellular membrane-bounded organelle;GO:0005576//extracellular region;GO:0043229//intracellular organelle;GO:0030054//cell junction;GO:0043227//membrane-bounded organelle;GO:0042579//microbody;GO:0005622//intracellular;GO:0043226//organelle;GO:0044424//intracellular part;GO:0005737//cytoplasm;GO:0005911//cell-cell junction;GO:0005623//cell;GO:0044444//cytoplasmic part;GO:0009536//…
Unigene0019824	1	0.899	1.219	1.507	1.722	1.451	1.03933	1.56	0.585888	0.0163246	0.22437	647	gi|743918324|acc|XP_011003162.1|	PREDICTED: ubiquitin-40S ribosomal protein S27a-like [Populus euphratica]	sp|P62981|RS27A_SOLTU	Ubiquitin-40S ribosomal protein S27a OS=Solanum tuberosum GN=UBI3 PE=2 SV=2	At2g47110	KOG0004	Ubiquitin/40S ribosomal protein S27a fusion	K02977//small subunit ribosomal protein S27Ae	cit:102610115	--	GO:0071704//organic substance metabolic process;GO:0010467//gene expression;GO:0008152//metabolic process;GO:0043170//macromolecule metabolic process	GO:0005198//structural molecule activity	GO:0030529//intracellular ribonucleoprotein complex;GO:0032991//macromolecular complex;GO:0005623//cell;GO:0005622//intracellular;GO:1990904//ribonucleoprotein complex;GO:0044424//intracellular part;GO:0044464//cell part
Unigene0014337	1	1.063	0.886	1.182	1.577	1.499	0.983	1.41933	0.52995	0.0250243	0.24991	1802	gi|731364706|acc|XP_010694121.1|	PREDICTED: allene oxide synthase, chloroplastic [Beta vulgaris subsp. vulgaris] [Beta vulgaris]	sp|P48417|CP74_LINUS	Allene oxide synthase, chloroplastic OS=Linum usitatissimum GN=CYP74A PE=1 SV=1	7303126	KOG0158	Cytochrome P450 CYP3/CYP5/CYP6/CYP9 subfamilies	K01723//hydroperoxide dehydratase [EC:4.2.1.92]	bvg:104906974	ko00592//alpha-Linolenic acid metabolism//Lipid metabolism//Metabolism	GO:0044699//single-organism process;GO:0044710//single-organism metabolic process;GO:0008152//metabolic process	GO:0097159//organic cyclic compound binding;GO:0016491//oxidoreductase activity;GO:0043169//cation binding;GO:0016835//carbon-oxygen lyase activity;GO:0043167//ion binding;GO:0016836//hydro-lyase activity;GO:0003824//catalytic activity;GO:1901363//heterocyclic compound binding;GO:0016829//lyase activity;GO:0046872//metal ion binding;GO:0046906//tetrapyrrole binding;GO:0005488//binding;GO:0046914/…	-
Unigene0039048	1	0.849	0.853	1.32	1.11	1.461	0.900667	1.297	0.526113	0.0201136	0.240438	1696	gi|731338745|acc|XP_010680478.1|	PREDICTED: RNA-binding protein 39 [Beta vulgaris subsp. vulgaris] [Beta vulgaris]	sp|Q8VH51|RBM39_MOUSE	RNA-binding protein 39 OS=Mus musculus GN=Rbm39 PE=1 SV=2	At5g09880	KOG0147	Transcriptional coactivator CAPER (RRM superfamily)	K13091//RNA-binding protein 39	bvg:104895615	--	-	-	-
Unigene0032803	1	1.073	1.134	1.22	1.673	1.622	1.069	1.505	0.493502	0.0354704	0.272819	3104	gi|731323940|acc|XP_010672701.1|	PREDICTED: multiple C2 and transmembrane domain-containing protein 1-like [Beta vulgaris subsp. vulgaris] [Beta vulgaris]	sp|B8XCH5|QKY_ARATH	Protein QUIRKY OS=Arabidopsis thaliana GN=QKY PE=2 SV=1	Hs21362014	KOG1030	Predicted Ca2+-dependent phospholipid-binding protein	--	--	--	-	-	GO:0016020//membrane;GO:0031224//intrinsic component of membrane;GO:0044425//membrane part
Unigene0014446	1	1.265	1.143	1.516	1.747	1.471	1.136	1.578	0.474134	0.0186292	0.235064	2552	gi|590703358|acc|XP_007046852.1|	TIM-barrel signal transduction protein isoform 1 [Theobroma cacao]	sp|A4FLF6|Y5696_SACEN	UPF0261 protein SACE_5696 OS=Saccharopolyspora erythraea (strain NRRL 23338) GN=SACE_5696 PE=3 SV=1	--	--	--	--	--	--	-	-	-
Unigene0014447	1	1.265	1.143	1.516	1.747	1.471	1.136	1.578	0.474134	0.0186292	0.235064	1083	gi|1025078999|acc|XP_016454041.1|	PREDICTED: UPF0261 protein y4oU-like [Nicotiana tabacum]	sp|A4FLF6|Y5696_SACEN	UPF0261 protein SACE_5696 OS=Saccharopolyspora erythraea (strain NRRL 23338) GN=SACE_5696 PE=3 SV=1	--	--	--	--	--	--	-	-	-
Unigene0021940	1	1.133	0.853	1.453	1.227	1.251	0.995333	1.31033	0.396682	0.0466335	0.303978	821	gi|590643133|acc|XP_007030720.1|	H/ACA ribonucleoprotein complex subunit 1-like protein 1 [Theobroma cacao]	sp|Q9FK53|NLAL2_ARATH	H/ACA ribonucleoprotein complex subunit 1-like protein 2 OS=Arabidopsis thaliana GN=At5g18180 PE=2 SV=1	At3g03920	KOG3262	H/ACA small nucleolar RNP component GAR1	K11128//H/ACA ribonucleoprotein complex subunit 1	egu:105058749	ko03008//Ribosome biogenesis in eukaryotes//Translation//Genetic Information Processing	GO:0071704//organic substance metabolic process;GO:0044237//cellular metabolic process;GO:0009987//cellular process;GO:0006725//cellular aromatic compound metabolic process;GO:0046483//heterocycle metabolic process;GO:0022613//ribonucleoprotein complex biogenesis;GO:0044238//primary metabolic process;GO:0009451//RNA modification;GO:0044260//cellular macromolecule metabolic process;GO:0006139//nuc…	-	GO:0043231//intracellular membrane-bounded organelle;GO:0044428//nuclear part;GO:0044464//cell part;GO:0044446//intracellular organelle part;GO:0044422//organelle part;GO:0032991//macromolecular complex;GO:0044452//nucleolar part;GO:0044424//intracellular part;GO:0005634//nucleus;GO:0043233//organelle lumen;GO:0031974//membrane-enclosed lumen;GO:0019012//virion;GO:0031981//nuclear lumen;GO:004322…
Unigene0021941	1	1.133	0.853	1.453	1.227	1.251	0.995333	1.31033	0.396682	0.0466335	0.303978	724	gi|195645644|acc|ACG42290.1|	h/ACA ribonucleoprotein complex subunit 1-like protein 1 [Zea mays]	sp|Q9FK53|NLAL2_ARATH	H/ACA ribonucleoprotein complex subunit 1-like protein 2 OS=Arabidopsis thaliana GN=At5g18180 PE=2 SV=1	At3g03920	KOG3262	H/ACA small nucleolar RNP component GAR1	K11128//H/ACA ribonucleoprotein complex subunit 1	zma:103643026	ko03008//Ribosome biogenesis in eukaryotes//Translation//Genetic Information Processing	GO:0034641//cellular nitrogen compound metabolic process;GO:0071840//cellular component organization or biogenesis;GO:0043412//macromolecule modification;GO:0008152//metabolic process;GO:0046483//heterocycle metabolic process;GO:0006725//cellular aromatic compound metabolic process;GO:0006139//nucleobase-containing compound metabolic process;GO:0022613//ribonucleoprotein complex biogenesis;GO:004…	-	GO:0043226//organelle;GO:0044422//organelle part;GO:0005622//intracellular;GO:0031981//nuclear lumen;GO:0043233//organelle lumen;GO:0005634//nucleus;GO:0043232//intracellular non-membrane-bounded organelle;GO:0044428//nuclear part;GO:0043229//intracellular organelle;GO:0005730//nucleolus;GO:0019012//virion;GO:0005623//cell;GO:0044452//nucleolar part;GO:0032991//macromolecular complex;GO:0043231//…
Unigene0021942	1	1.133	0.853	1.453	1.227	1.251	0.995333	1.31033	0.396682	0.0466335	0.303978	818	gi|590643133|acc|XP_007030720.1|	H/ACA ribonucleoprotein complex subunit 1-like protein 1 [Theobroma cacao]	sp|Q9FK53|NLAL2_ARATH	H/ACA ribonucleoprotein complex subunit 1-like protein 2 OS=Arabidopsis thaliana GN=At5g18180 PE=2 SV=1	At3g03920	KOG3262	H/ACA small nucleolar RNP component GAR1	K11128//H/ACA ribonucleoprotein complex subunit 1	cit:102619891	ko03008//Ribosome biogenesis in eukaryotes//Translation//Genetic Information Processing	GO:1901360//organic cyclic compound metabolic process;GO:0044238//primary metabolic process;GO:0043412//macromolecule modification;GO:0090304//nucleic acid metabolic process;GO:0044085//cellular component biogenesis;GO:0044260//cellular macromolecule metabolic process;GO:0044237//cellular metabolic process;GO:0071840//cellular component organization or biogenesis;GO:0009451//RNA modification;GO:0…	-	GO:0031981//nuclear lumen;GO:0005634//nucleus;GO:0005730//nucleolus;GO:0043232//intracellular non-membrane-bounded organelle;GO:0044464//cell part;GO:0043227//membrane-bounded organelle;GO:0043228//non-membrane-bounded organelle;GO:0044424//intracellular part;GO:0019012//virion;GO:0044428//nuclear part;GO:0070013//intracellular organelle lumen;GO:0005623//cell;GO:0044446//intracellular organelle …
Unigene0035645	1	0.893	1.01	1.294	1.371	1.133	0.967667	1.266	0.387695	0.0178757	0.233575	513	gi|403329678|acc|AFR42136.1|	beta-tubulin, partial [Populus trichocarpa]	sp|P29516|TBB8_ARATH	Tubulin beta-8 chain OS=Arabidopsis thaliana GN=TUBB8 PE=2 SV=2	At5g62700	KOG1375	Beta tubulin	K07375//tubulin beta	zma:100381281	ko04145//Phagosome//Transport and catabolism//Cellular Processes	-	-	-
Unigene0040341	1	1.039	0.896	1.198	1.322	1.274	0.978333	1.26467	0.370359	0.00817527	0.184709	2586	gi|694363007|acc|XP_009360864.1|	PREDICTED: beta-xylosidase/alpha-L-arabinofuranosidase 1-like [Pyrus x bretschneideri]	sp|Q9LJN4|BXL5_ARATH	Probable beta-D-xylosidase 5 OS=Arabidopsis thaliana GN=BXL5 PE=2 SV=2	--	--	--	K15920//beta-D-xylosidase 4 [EC:3.2.1.37]	pxb:103951258	ko00500//Starch and sucrose metabolism//Carbohydrate metabolism//Metabolism;ko00520//Amino sugar and nucleotide sugar metabolism//Carbohydrate metabolism//Metabolism	GO:0008152//metabolic process	GO:0004553//hydrolase activity, hydrolyzing O-glycosyl compounds;GO:0016798//hydrolase activity, acting on glycosyl bonds;GO:0016787//hydrolase activity;GO:0003824//catalytic activity	-
Unigene0003385	1	0.996	1.113	1.277	1.341	1.378	1.03633	1.332	0.362106	0.00411622	0.149404	1370	gi|731341826|acc|XP_010682091.1|	PREDICTED: PHD finger protein Alfin1-like [Beta vulgaris subsp. vulgaris] [Beta vulgaris]	sp|Q40359|ALFIN_MEDSA	PHD finger protein Alfin1 OS=Medicago sativa GN=ALFIN-1 PE=1 SV=1	At2g02470	KOG1632	Uncharacterized PHD Zn-finger protein	--	--	--	GO:0010468//regulation of gene expression;GO:0050789//regulation of biological process;GO:0065007//biological regulation;GO:0060255//regulation of macromolecule metabolic process;GO:0019222//regulation of metabolic process	GO:0043169//cation binding;GO:0043167//ion binding;GO:0032549//ribonucleoside binding;GO:0005515//protein binding;GO:0046872//metal ion binding;GO:0046914//transition metal ion binding;GO:0005488//binding;GO:1901363//heterocyclic compound binding;GO:0003824//catalytic activity;GO:0097159//organic cyclic compound binding;GO:0097367//carbohydrate derivative binding;GO:0036094//small molecule bindin…	-
Unigene0014822	1	0.967	0.869	1.11	1.202	1.297	0.945333	1.203	0.347742	0.0175464	0.230996	614	gi|731347806|acc|XP_010685172.1|	PREDICTED: glutamyl-tRNA reductase-binding protein, chloroplastic [Beta vulgaris subsp. vulgaris] [Beta vulgaris]	sp|Q9LU39|GLUBP_ARATH	Glutamyl-tRNA reductase-binding protein, chloroplastic OS=Arabidopsis thaliana GN=GLUTRBP PE=1 SV=1	--	--	--	--	--	--	GO:0008152//metabolic process;GO:0006091//generation of precursor metabolites and energy;GO:0044707//single-multicellular organism process;GO:0044763//single-organism cellular process;GO:0031325//positive regulation of cellular metabolic process;GO:0044249//cellular biosynthetic process;GO:0051193//regulation of cofactor metabolic process;GO:0044710//single-organism metabolic process;GO:0031323//…	GO:1901265//nucleoside phosphate binding;GO:0036094//small molecule binding;GO:0097159//organic cyclic compound binding;GO:0032553//ribonucleotide binding;GO:0003824//catalytic activity;GO:1901363//heterocyclic compound binding;GO:0000166//nucleotide binding;GO:0005515//protein binding;GO:0005488//binding;GO:0097367//carbohydrate derivative binding	GO:0044435//plastid part;GO:0031984//organelle subcompartment;GO:0005623//cell;GO:0043226//organelle;GO:0044444//cytoplasmic part;GO:0005622//intracellular;GO:0031976//plastid thylakoid;GO:0009536//plastid;GO:0009579//thylakoid;GO:0009532//plastid stroma;GO:0044424//intracellular part;GO:0044422//organelle part;GO:0044446//intracellular organelle part;GO:0005737//cytoplasm;GO:0044464//cell part;G…
Unigene0014823	1	0.967	0.869	1.11	1.202	1.297	0.945333	1.203	0.347742	0.0175464	0.230996	1152	gi|731347806|acc|XP_010685172.1|	PREDICTED: glutamyl-tRNA reductase-binding protein, chloroplastic [Beta vulgaris subsp. vulgaris] [Beta vulgaris]	sp|Q9LU39|GLUBP_ARATH	Glutamyl-tRNA reductase-binding protein, chloroplastic OS=Arabidopsis thaliana GN=GLUTRBP PE=1 SV=1	--	--	--	--	--	--	GO:0051193//regulation of cofactor metabolic process;GO:0044249//cellular biosynthetic process;GO:0019222//regulation of metabolic process;GO:0051194//positive regulation of cofactor metabolic process;GO:0044707//single-multicellular organism process;GO:0055114//oxidation-reduction process;GO:0044237//cellular metabolic process;GO:0006091//generation of precursor metabolites and energy;GO:0044699…	GO:0032553//ribonucleotide binding;GO:1901363//heterocyclic compound binding;GO:0097367//carbohydrate derivative binding;GO:1901265//nucleoside phosphate binding;GO:0000166//nucleotide binding;GO:0097159//organic cyclic compound binding;GO:0005515//protein binding;GO:0005488//binding;GO:0036094//small molecule binding;GO:0003824//catalytic activity	GO:0005737//cytoplasm;GO:0009532//plastid stroma;GO:0031976//plastid thylakoid;GO:0009579//thylakoid;GO:0031984//organelle subcompartment;GO:0044446//intracellular organelle part;GO:0044464//cell part;GO:0043226//organelle;GO:0044424//intracellular part;GO:0043231//intracellular membrane-bounded organelle;GO:0043229//intracellular organelle;GO:0044435//plastid part;GO:0043227//membrane-bounded or…
Unigene0046975	1	1.024	0.949	1.291	1.251	1.219	0.991	1.25367	0.339197	0.00108654	0.0933677	1500	gi|731349423|acc|XP_010685984.1|	PREDICTED: 4-hydroxy-tetrahydrodipicolinate synthase, chloroplastic-like [Beta vulgaris subsp. vulgaris] [Beta vulgaris]	sp|Q9FVC8|DAPA2_ARATH	4-hydroxy-tetrahydrodipicolinate synthase 2, chloroplastic OS=Arabidopsis thaliana GN=DHDPS2 PE=1 SV=2	--	--	--	K01714//4-hydroxy-tetrahydrodipicolinate synthase [EC:4.3.3.7]	bvg:104900293	ko01230//Biosynthesis of amino acids//Global and Overview//Metabolism;ko00261//Monobactam biosynthesis//Biosynthesis of other secondary metabolites//Metabolism;ko00300//Lysine biosynthesis//Amino acid metabolism//Metabolism	GO:1901605//alpha-amino acid metabolic process;GO:0006082//organic acid metabolic process;GO:0046394//carboxylic acid biosynthetic process;GO:0006807//nitrogen compound metabolic process;GO:0009085//lysine biosynthetic process;GO:0044237//cellular metabolic process;GO:0008152//metabolic process;GO:0044281//small molecule metabolic process;GO:0019752//carboxylic acid metabolic process;GO:1901607//…	GO:0016835//carbon-oxygen lyase activity;GO:0016836//hydro-lyase activity;GO:0003824//catalytic activity;GO:0016829//lyase activity	-
Unigene0002781	1	1.048	1.218	1.335	1.534	1.259	1.08867	1.376	0.337918	0.048466	0.305118	3528	gi|590677355|acc|XP_007039994.1|	F5O11.10 isoform 3 [Theobroma cacao]	--	--	--	--	--	--	--	--	-	-	-
Unigene0031154	1	1.048	1.218	1.335	1.534	1.259	1.08867	1.376	0.337918	0.048466	0.305118	2945	gi|590677355|acc|XP_007039994.1|	F5O11.10 isoform 3 [Theobroma cacao]	--	--	--	--	--	--	--	--	-	GO:0005488//binding;GO:0097159//organic cyclic compound binding	-
Unigene0028361	1	1.018	0.924	1.234	1.34	1.133	0.980667	1.23567	0.333455	0.0156134	0.223317	2239	gi|255565409|acc|XP_002523695.1|	PREDICTED: ABC transporter F family member 1 isoform X1 [Ricinus communis]	sp|Q9FJH6|AB1F_ARATH	ABC transporter F family member 1 OS=Arabidopsis thaliana GN=ABCF1 PE=1 SV=1	At5g60790	KOG0927	Predicted transporter (ABC superfamily)	K06185//ATP-binding cassette, subfamily F, member 2	rcu:RCOM_0473000	--	GO:0051179//localization;GO:0044699//single-organism process;GO:0044765//single-organism transport;GO:0051234//establishment of localization;GO:0006810//transport;GO:1902578//single-organism localization;GO:0051181//cofactor transport	GO:0043492//ATPase activity, coupled to movement of substances;GO:0016787//hydrolase activity;GO:0003824//catalytic activity;GO:0015405//P-P-bond-hydrolysis-driven transmembrane transporter activity;GO:0017111//nucleoside-triphosphatase activity;GO:0016820//hydrolase activity, acting on acid anhydrides, catalyzing transmembrane movement of substances;GO:0015399//primary active transmembrane trans…	-
Unigene0043790	1	0.944	1.004	1.219	1.199	1.28	0.982667	1.23267	0.327009	0.00125759	0.093861	587	gi|731358518|acc|XP_010690793.1|	PREDICTED: non-specific lipid-transfer protein-like [Beta vulgaris subsp. vulgaris] [Beta vulgaris]	sp|Q9M5X8|NLTP_PRUAV	Non-specific lipid-transfer protein OS=Prunus avium PE=1 SV=1	--	--	--	--	--	--	GO:0051234//establishment of localization;GO:0006810//transport;GO:0051179//localization	-	-
Unigene0013748	1	1.023	0.946	1.335	1.208	1.174	0.989667	1.239	0.324162	0.00786805	0.182973	2403	gi|339958975|acc|AEK25136.1|	NADP-dependent malic enzyme [Hylocereus undatus]	sp|P36444|MAOC_FLAPR	NADP-dependent malic enzyme, chloroplastic OS=Flaveria pringlei GN=MODA PE=2 SV=1	At1g79750	KOG1257	NADP+-dependent malic enzyme	K00029//malate dehydrogenase (oxaloacetate-decarboxylating)(NADP+) [EC:1.1.1.40]	bvg:104883143	ko01200//Carbon metabolism//Global and Overview//Metabolism;ko00620//Pyruvate metabolism//Carbohydrate metabolism//Metabolism;ko00710//Carbon fixation in photosynthetic organisms//Energy metabolism//Metabolism	GO:0044763//single-organism cellular process;GO:0071840//cellular component organization or biogenesis;GO:0022607//cellular component assembly;GO:0019538//protein metabolic process;GO:0044710//single-organism metabolic process;GO:0044248//cellular catabolic process;GO:0044281//small molecule metabolic process;GO:0016043//cellular component organization;GO:0006461//protein complex assembly;GO:0044…	GO:0016829//lyase activity;GO:0016615//malate dehydrogenase activity;GO:0043167//ion binding;GO:0005488//binding;GO:0046983//protein dimerization activity;GO:1901363//heterocyclic compound binding;GO:0016830//carbon-carbon lyase activity;GO:0016831//carboxy-lyase activity;GO:0004470//malic enzyme activity;GO:0000166//nucleotide binding;GO:0043169//cation binding;GO:0036094//small molecule binding…	GO:0005737//cytoplasm;GO:0043231//intracellular membrane-bounded organelle;GO:0044444//cytoplasmic part;GO:0005622//intracellular;GO:0009536//plastid;GO:0043229//intracellular organelle;GO:0005623//cell;GO:0043226//organelle;GO:0044464//cell part;GO:0044424//intracellular part;GO:0043227//membrane-bounded organelle
Unigene0035090	1	1.134	1.141	1.394	1.316	1.358	1.09167	1.356	0.312825	0.00905018	0.190223	1496	gi|731367779|acc|XP_010695795.1|	PREDICTED: tetraspanin-8-like [Beta vulgaris subsp. vulgaris] [Beta vulgaris]	--	--	--	--	--	K07437//cytochrome P450, family 26, subfamily A	fve:101296436	--	-	-	-
Unigene0035641	1	1.01	1.191	1.359	1.408	1.193	1.067	1.32	0.306978	0.0480186	0.303978	1584	gi|460391150|acc|XP_004241186.1|	PREDICTED: tubulin beta chain-like [Solanum lycopersicum]	sp|P18025|TBB1_MAIZE	Tubulin beta-1 chain OS=Zea mays GN=TUBB1 PE=2 SV=1	At5g62700	KOG1375	Beta tubulin	K07375//tubulin beta	sly:101262728	ko04145//Phagosome//Transport and catabolism//Cellular Processes	-	-	-
Unigene0026686	1	1	0.974	1.259	1.221	1.193	0.991333	1.22433	0.304554	0.000296515	0.0726463	1915	gi|32329248|acc|AAP74755.1|	chalcone synthase, partial [Gypsophila paniculata]	sp|Q9LKP7|CHSY_DIAMO	Chalcone synthase OS=Dianthus monspessulanus GN=CHS PE=2 SV=1	--	--	--	K00660//chalcone synthase [EC:2.3.1.74]	bvg:104897651	ko04712//Circadian rhythm - plant//Environmental adaptation//Organismal Systems;ko00941//Flavonoid biosynthesis//Biosynthesis of other secondary metabolites//Metabolism	GO:0009812//flavonoid metabolic process;GO:0008152//metabolic process;GO:0071704//organic substance metabolic process	GO:0016746//transferase activity, transferring acyl groups;GO:0016740//transferase activity;GO:0016747//transferase activity, transferring acyl groups other than amino-acyl groups;GO:0003824//catalytic activity	-
Unigene0045276	1	1.135	1.054	1.333	1.364	1.229	1.063	1.30867	0.299956	0.0126677	0.209638	483	gi|902181875|acc|KNA09821.1|	hypothetical protein SOVF_150090 [Spinacia oleracea]	--	--	--	--	--	--	--	--	-	-	-
Unigene0040957	1	1.035	1.06	1.276	1.376	1.149	1.03167	1.267	0.29644	0.0209163	0.240438	1782	gi|333411339|acc|AEF32534.1|	sesquiterpene synthase [Santalum album]	sp|F6M8H7|SMST_SANMU	Probable sesquiterpene synthase OS=Santalum murrayanum GN=STPS PE=3 SV=1	--	--	--	--	--	--	-	-	-
Unigene0027119	1	1.02	0.956	1.16	1.306	1.18	0.992	1.21533	0.29294	0.00834914	0.184709	1835	gi|731354642|acc|XP_010688710.1|	PREDICTED: nucleolin 1 [Beta vulgaris subsp. vulgaris] [Beta vulgaris]	sp|Q7XTT4|NUCL2_ORYSJ	Nucleolin 2 OS=Oryza sativa subsp. japonica GN=Os04g0620700 PE=2 SV=2	At3g18610	KOG4210	Nuclear localization sequence binding protein	K11294//nucleolin	bvg:104902587	--	-	GO:0097159//organic cyclic compound binding;GO:0005488//binding	-
Unigene0034189	1	1.007	1.139	1.344	1.352	1.157	1.04867	1.28433	0.292464	0.0380011	0.276005	2650	gi|405132080|acc|AFS17277.1|	sucrose synthase 1 [Amaranthus cruentus/Amaranthus hypocondriacus mixed library]	sp|P13708|SUSY_SOYBN	Sucrose synthase OS=Glycine max GN=SS PE=1 SV=2	At3g43190	KOG0853	Glycosyltransferase	K00695//sucrose synthase [EC:2.4.1.13]	bvg:104901675	ko00500//Starch and sucrose metabolism//Carbohydrate metabolism//Metabolism	GO:0044237//cellular metabolic process;GO:0044238//primary metabolic process;GO:0009987//cellular process;GO:0044710//single-organism metabolic process;GO:0044419//interspecies interaction between organisms;GO:0005975//carbohydrate metabolic process;GO:0044763//single-organism cellular process;GO:0044262//cellular carbohydrate metabolic process;GO:0044699//single-organism process;GO:0005984//disa…	GO:0046527//glucosyltransferase activity;GO:0003824//catalytic activity;GO:0035251//UDP-glucosyltransferase activity;GO:0016740//transferase activity;GO:0016758//transferase activity, transferring hexosyl groups;GO:0016757//transferase activity, transferring glycosyl groups;GO:0008194//UDP-glycosyltransferase activity	-
Unigene0006621	1	0.938	1.092	1.201	1.34	1.169	1.01	1.23667	0.292101	0.0288664	0.258742	2259	gi|731347057|acc|XP_010684785.1|	PREDICTED: WD repeat-containing protein 70 [Beta vulgaris subsp. vulgaris] [Beta vulgaris]	sp|Q0VA16|WDR70_XENTR	WD repeat-containing protein 70 OS=Xenopus tropicalis GN=wdr70 PE=2 SV=1	At2g20330	KOG0772	Uncharacterized conserved protein, contains WD40 repeat	--	--	--	GO:0044765//single-organism transport;GO:0044260//cellular macromolecule metabolic process;GO:0006497//protein lipidation;GO:0009987//cellular process;GO:0006886//intracellular protein transport;GO:0006464//cellular protein modification process;GO:0070727//cellular macromolecule localization;GO:0045184//establishment of protein localization;GO:0051649//establishment of localization in cell;GO:001…	-	GO:0044424//intracellular part;GO:0005623//cell;GO:0031461//cullin-RING ubiquitin ligase complex;GO:1990234//transferase complex;GO:0000151//ubiquitin ligase complex;GO:0032991//macromolecular complex;GO:0044464//cell part;GO:0005622//intracellular;GO:1902494//catalytic complex;GO:0043234//protein complex
Unigene0011617	1	1.137	1.129	1.332	1.412	1.254	1.08867	1.33267	0.291754	0.0197962	0.240438	2657	gi|1025310440|acc|XP_016501716.1|	PREDICTED: cell division cycle protein 48 homolog [Nicotiana tabacum]	sp|P54774|CDC48_SOYBN	Cell division cycle protein 48 homolog OS=Glycine max GN=CDC48 PE=2 SV=1	At5g03340	KOG0730	AAA+-type ATPase	K13525//transitional endoplasmic reticulum ATPase	gmx:100814141	ko04141//Protein processing in endoplasmic reticulum//Folding, sorting and degradation//Genetic Information Processing	GO:0009987//cellular process;GO:0044699//single-organism process;GO:0044763//single-organism cellular process	GO:1901363//heterocyclic compound binding;GO:0001882//nucleoside binding;GO:0016818//hydrolase activity, acting on acid anhydrides, in phosphorus-containing anhydrides;GO:0097367//carbohydrate derivative binding;GO:0016817//hydrolase activity, acting on acid anhydrides;GO:0005488//binding;GO:0016787//hydrolase activity;GO:0016887//ATPase activity;GO:0001883//purine nucleoside binding;GO:0032549//…	GO:0016020//membrane
Unigene0032676	1	0.976	1.025	1.24	1.208	1.22	1.00033	1.22267	0.28955	0.000235436	0.0726463	1197	gi|731322613|acc|XP_010671993.1|	PREDICTED: protein EXORDIUM-like 3 [Beta vulgaris subsp. vulgaris] [Beta vulgaris]	sp|Q9FHM9|EXOL3_ARATH	Protein EXORDIUM-like 3 OS=Arabidopsis thaliana GN=EXL3 PE=2 SV=1	--	--	--	--	--	--	GO:0016043//cellular component organization;GO:0044699//single-organism process;GO:0044763//single-organism cellular process;GO:0007017//microtubule-based process;GO:0071840//cellular component organization or biogenesis;GO:0000226//microtubule cytoskeleton organization;GO:0007010//cytoskeleton organization;GO:0006996//organelle organization;GO:0009987//cellular process;GO:1902589//single-organis…	-	GO:0030054//cell junction;GO:0005623//cell;GO:0030312//external encapsulating structure;GO:0005911//cell-cell junction;GO:0005618//cell wall;GO:0044464//cell part;GO:0071944//cell periphery
Unigene0030844	1	1.09	0.973	1.229	1.31	1.175	1.021	1.238	0.278028	0.014323	0.214012	584	gi|731320676|acc|XP_010670940.1|	PREDICTED: pre-mRNA-processing factor 19 [Beta vulgaris subsp. vulgaris] [Beta vulgaris]	sp|O22785|PR19B_ARATH	Pre-mRNA-processing factor 19 homolog 2 OS=Arabidopsis thaliana GN=PRP19B PE=1 SV=3	At1g04510	KOG0289	mRNA splicing factor	K10599//pre-mRNA-processing factor 19 [EC:2.3.2.27]	bvg:104887874	ko03040//Spliceosome//Transcription//Genetic Information Processing;ko04120//Ubiquitin mediated proteolysis//Folding, sorting and degradation//Genetic Information Processing	GO:0006464//cellular protein modification process;GO:0044260//cellular macromolecule metabolic process;GO:0019538//protein metabolic process;GO:0008152//metabolic process;GO:0032446//protein modification by small protein conjugation;GO:0071704//organic substance metabolic process;GO:0044267//cellular protein metabolic process;GO:0044237//cellular metabolic process;GO:0036211//protein modification…	GO:0016740//transferase activity;GO:0003824//catalytic activity;GO:0019787//ubiquitin-like protein transferase activity	-
Unigene0001444	1	0.883	0.901	1.106	1.223	1.043	0.928	1.124	0.276445	0.0341309	0.268537	1151	gi|731316435|acc|XP_010695521.1|	PREDICTED: alpha-soluble NSF attachment protein 2-like [Beta vulgaris subsp. vulgaris] [Beta vulgaris]	sp|P93798|SNAA_VITVI	Alpha-soluble NSF attachment protein OS=Vitis vinifera PE=2 SV=1	At3g56190	KOG1586	Protein required for fusion of vesicles in vesicular transport, alpha-SNAP	K15296//alpha-soluble NSF attachment protein	bvg:104908135	--	GO:0071702//organic substance transport;GO:0033036//macromolecule localization;GO:0045184//establishment of protein localization;GO:0015031//protein transport;GO:0051179//localization;GO:0006810//transport;GO:0008104//protein localization;GO:0051234//establishment of localization	-	-
Unigene0063880	1	1.029	1.12	1.378	1.215	1.221	1.04967	1.27133	0.276411	0.0232305	0.247976	287	gi|2624326|acc|CAA05728.1|	OsGRP1 [Oryza sativa Japonica Group]	sp|Q99070|GRP2_SORBI	Glycine-rich RNA-binding protein 2 OS=Sorghum bicolor GN=GRP2 PE=2 SV=1	At2g21660	KOG0118	FOG: RRM domain	--	--	--	-	GO:0097159//organic cyclic compound binding;GO:0036094//small molecule binding;GO:0005488//binding	-
Unigene0061899	1	0.926	0.903	1.137	1.109	1.176	0.943	1.14067	0.274548	0.00553129	0.158992	779	gi|731344010|acc|XP_010683182.1|	PREDICTED: ribonuclease 1-like [Beta vulgaris subsp. vulgaris] [Beta vulgaris]	sp|P42813|RNS1_ARATH	Ribonuclease 1 OS=Arabidopsis thaliana GN=RNS1 PE=1 SV=1	At2g02990	KOG1642	Ribonuclease, T2 family	K01166//ribonuclease T2 [EC:3.1.27.1]	bvg:104897911	--	-	-	-
Unigene0028982	1	0.959	0.924	1.141	1.202	1.14	0.961	1.161	0.27276	0.00276393	0.128983	1827	gi|731338932|acc|XP_010680580.1|	PREDICTED: inositol-3-phosphate synthase [Beta vulgaris subsp. vulgaris] [Beta vulgaris]	sp|Q40271|INO1_MESCR	Inositol-3-phosphate synthase OS=Mesembryanthemum crystallinum PE=2 SV=1	At2g22240	KOG0693	Myo-inositol-1-phosphate synthase	K01858//myo-inositol-1-phosphate synthase [EC:5.5.1.4]	bvg:104895707	ko00562//Inositol phosphate metabolism//Carbohydrate metabolism//Metabolism	GO:0044281//small molecule metabolic process;GO:0044723//single-organism carbohydrate metabolic process;GO:0006066//alcohol metabolic process;GO:0006629//lipid metabolic process;GO:0006644//phospholipid metabolic process;GO:0006793//phosphorus metabolic process;GO:0071704//organic substance metabolic process;GO:0044763//single-organism cellular process;GO:0005975//carbohydrate metabolic process;G…	GO:0016853//isomerase activity;GO:0016872//intramolecular lyase activity;GO:0003824//catalytic activity	GO:0005622//intracellular;GO:0044464//cell part;GO:0044424//intracellular part;GO:0005623//cell
Unigene0035182	1	1.058	1.135	1.305	1.311	1.224	1.06433	1.28	0.266194	0.0123518	0.208703	1056	gi|823261165|acc|XP_012463312.1|	PREDICTED: 40S ribosomal protein S6 [Gossypium raimondii]	sp|Q9M3V8|RS6_ASPOF	40S ribosomal protein S6 OS=Asparagus officinalis GN=rps6 PE=2 SV=1	At5g10360	KOG1646	40S ribosomal protein S6	K02991//small subunit ribosomal protein S6e	mus:103994895	ko03010//Ribosome//Translation//Genetic Information Processing	GO:0010467//gene expression;GO:0071704//organic substance metabolic process;GO:0043170//macromolecule metabolic process;GO:0008152//metabolic process	GO:0005198//structural molecule activity	GO:0005623//cell;GO:1990904//ribonucleoprotein complex;GO:0030529//intracellular ribonucleoprotein complex;GO:0044424//intracellular part;GO:0005622//intracellular;GO:0032991//macromolecular complex;GO:0044464//cell part
Unigene0024254	1	1.132	1.083	0.871	0.901	0.904	1.07167	0.892	-0.264741	0.00879737	0.187422	1572	gi|357454977|acc|XP_003597769.1|	BZIP protein [Medicago truncatula]	--	--	--	--	--	--	--	--	-	-	-
Unigene0058059	1	1.055	1.176	0.919	0.882	0.887	1.077	0.896	-0.265448	0.0211667	0.240438	414	gi|223029877|acc|ACM78620.1|	non-specific lipid-transfer protein type 2 [Tamarix hispida]	sp|Q43681|NLTP_VIGUN	Probable non-specific lipid-transfer protein AKCS9 OS=Vigna unguiculata PE=2 SV=1	--	--	--	--	--	--	-	-	-
Unigene0012958	1	1.078	0.972	0.793	0.8	0.939	1.01667	0.844	-0.268532	0.0404366	0.284919	786	gi|727597227|acc|XP_010471604.1|	PREDICTED: pathogenesis-related protein 5-like [Camelina sativa]	sp|P28493|PR5_ARATH	Pathogenesis-related protein 5 OS=Arabidopsis thaliana GN=At1g75040 PE=1 SV=1	--	--	--	--	--	--	GO:0009751//response to salicylic acid;GO:0009719//response to endogenous stimulus;GO:0032501//multicellular organismal process;GO:0009725//response to hormone;GO:0071704//organic substance metabolic process;GO:1901576//organic substance biosynthetic process;GO:0007275//multicellular organism development;GO:0051707//response to other organism;GO:0050896//response to stimulus;GO:0032787//monocarbo…	-	GO:0005623//cell;GO:0005622//intracellular;GO:0043229//intracellular organelle;GO:0043231//intracellular membrane-bounded organelle;GO:0005576//extracellular region;GO:0044424//intracellular part;GO:0043227//membrane-bounded organelle;GO:0044464//cell part;GO:0043226//organelle;GO:0071944//cell periphery;GO:0030312//external encapsulating structure
Unigene0016972	1	0.906	1.03	0.832	0.771	0.833	0.978667	0.812	-0.269338	0.0161275	0.22437	583	gi|731347878|acc|XP_010685206.1|	PREDICTED: peamaclein-like [Beta vulgaris subsp. vulgaris] [Beta vulgaris]	sp|Q8LFM2|GASAA_ARATH	Gibberellin-regulated protein 10 OS=Arabidopsis thaliana GN=GASA10 PE=2 SV=1	--	--	--	--	--	--	-	-	-
Unigene0027069	1	1.055	1.025	0.848	0.785	0.913	1.02667	0.848667	-0.274698	0.0142506	0.214012	2308	gi|1021507911|acc|XP_016197296.1|	PREDICTED: stromal 70 kDa heat shock-related protein, chloroplastic isoform X1 [Arachis ipaensis]	sp|Q02028|HSP7S_PEA	Stromal 70 kDa heat shock-related protein, chloroplastic OS=Pisum sativum GN=HSP70 PE=2 SV=1	At5g49910	KOG0102	Molecular chaperones mortalin/PBP74/GRP75, HSP70 superfamily	--	--	--	GO:0044267//cellular protein metabolic process;GO:0044238//primary metabolic process;GO:0044237//cellular metabolic process;GO:0009987//cellular process;GO:0043170//macromolecule metabolic process;GO:0071704//organic substance metabolic process;GO:0008152//metabolic process;GO:0044260//cellular macromolecule metabolic process;GO:0044699//single-organism process;GO:0044710//single-organism metabol…	GO:0032549//ribonucleoside binding;GO:0003824//catalytic activity;GO:0005488//binding;GO:0016491//oxidoreductase activity;GO:0036094//small molecule binding;GO:0005515//protein binding;GO:0016627//oxidoreductase activity, acting on the CH-CH group of donors;GO:0097367//carbohydrate derivative binding;GO:0001883//purine nucleoside binding;GO:0016628//oxidoreductase activity, acting on the CH-CH gr…	-
Unigene0060267	1	0.921	0.857	0.734	0.751	0.81	0.926	0.765	-0.275552	0.0239585	0.248021	1429	gi|590615546|acc|XP_007023252.1|	Alpha-galactosidase 2 [Theobroma cacao]	sp|Q42656|AGAL_COFAR	Alpha-galactosidase OS=Coffea arabica PE=1 SV=1	At5g08370	KOG2366	Alpha-D-galactosidase (melibiase)	K07407//alpha-galactosidase [EC:3.2.1.22]	tcc:TCM_027241	ko00561//Glycerolipid metabolism//Lipid metabolism//Metabolism;ko00052//Galactose metabolism//Carbohydrate metabolism//Metabolism;ko00600//Sphingolipid metabolism//Lipid metabolism//Metabolism;ko00603//Glycosphingolipid biosynthesis - globo series//Glycan biosynthesis and metabolism//Metabolism	GO:0044238//primary metabolic process;GO:0048513//animal organ development;GO:0048518//positive regulation of biological process;GO:0050789//regulation of biological process;GO:0043170//macromolecule metabolic process;GO:0005982//starch metabolic process;GO:0005976//polysaccharide metabolic process;GO:2000026//regulation of multicellular organismal development;GO:2000241//regulation of reproducti…	GO:0003824//catalytic activity;GO:0004557//alpha-galactosidase activity;GO:0004553//hydrolase activity, hydrolyzing O-glycosyl compounds;GO:0016798//hydrolase activity, acting on glycosyl bonds;GO:0015925//galactosidase activity;GO:0016787//hydrolase activity	GO:0005618//cell wall;GO:0030312//external encapsulating structure;GO:0005623//cell;GO:0044464//cell part;GO:0071944//cell periphery
Unigene0010784	1	1.055	0.981	0.837	0.841	0.825	1.012	0.834333	-0.278513	0.00102489	0.0933677	328	gi|747050226|acc|XP_011071179.1|	PREDICTED: small heat shock protein, chloroplastic-like [Sesamum indicum]	sp|P09887|HS22C_SOYBN	Small heat shock protein, chloroplastic (Fragment) OS=Glycine max GN=HSP22 PE=2 SV=1	At4g27670	KOG0710	Molecular chaperone (small heat-shock protein Hsp26/Hsp42)	K13993//HSP20 family protein	pper:PRUPE_ppa010762mg	ko04141//Protein processing in endoplasmic reticulum//Folding, sorting and degradation//Genetic Information Processing	-	-	-
Unigene0026306	1	0.851	1.022	0.742	0.839	0.784	0.957667	0.788333	-0.280718	0.0468644	0.303978	1151	gi|18411332|acc|NP_567178.1|	plasma membrane intrinsic protein 1;4 [Arabidopsis thaliana]	sp|Q39196|PIP14_ARATH	Probable aquaporin PIP1-4 OS=Arabidopsis thaliana GN=PIP1.4 PE=1 SV=1	At4g00430	KOG0223	Aquaporin (major intrinsic protein family)	K09872//aquaporin PIP	aly:ARALYDRAFT_470115	--	-	-	-
Unigene0022881	1	1.067	0.949	0.826	0.796	0.854	1.00533	0.825333	-0.284625	0.00763053	0.17947	1072	gi|731316330|acc|XP_010695077.1|	PREDICTED: cytochrome b5 domain-containing protein RLF [Beta vulgaris subsp. vulgaris] [Beta vulgaris]	sp|Q9LXD1|RLF_ARATH	Cytochrome b5 domain-containing protein RLF OS=Arabidopsis thaliana GN=RLF PE=2 SV=1	At5g09680	KOG0536	Flavohemoprotein b5+b5R	K00326//cytochrome-b5 reductase [EC:1.6.2.2]	bvg:104907782	ko00520//Amino sugar and nucleotide sugar metabolism//Carbohydrate metabolism//Metabolism	GO:0044699//single-organism process	GO:0016491//oxidoreductase activity;GO:0003824//catalytic activity;GO:0005488//binding	-
Unigene0023559	1	0.991	1.089	0.795	0.86	0.855	1.02667	0.836667	-0.295243	0.00649295	0.168932	1720	gi|731354862|acc|XP_010688831.1|	PREDICTED: beta-amylase-like [Beta vulgaris subsp. vulgaris] [Beta vulgaris]	sp|P10538|AMYB_SOYBN	Beta-amylase OS=Glycine max GN=BMY1 PE=1 SV=3	--	--	--	K01177//beta-amylase [EC:3.2.1.2]	gmx:100787580	ko00500//Starch and sucrose metabolism//Carbohydrate metabolism//Metabolism	GO:0005976//polysaccharide metabolic process;GO:0043170//macromolecule metabolic process;GO:0044238//primary metabolic process;GO:0005975//carbohydrate metabolic process;GO:0071704//organic substance metabolic process;GO:0008152//metabolic process	GO:0016787//hydrolase activity;GO:0004553//hydrolase activity, hydrolyzing O-glycosyl compounds;GO:0003824//catalytic activity;GO:0016160//amylase activity;GO:0016798//hydrolase activity, acting on glycosyl bonds	GO:0043227//membrane-bounded organelle;GO:0043229//intracellular organelle;GO:0044444//cytoplasmic part;GO:0044424//intracellular part;GO:0005623//cell;GO:0043226//organelle;GO:0044464//cell part;GO:0043231//intracellular membrane-bounded organelle;GO:0005622//intracellular;GO:0005737//cytoplasm;GO:0009536//plastid
Unigene0000613	1	1.035	1.16	0.801	0.904	0.898	1.065	0.867667	-0.295641	0.0265549	0.25072	706	gi|731316639|acc|XP_010696344.1|	PREDICTED: jasmonate-induced protein homolog [Beta vulgaris subsp. vulgaris] [Beta vulgaris]	sp|P42764|JIPH_ATRCA	Jasmonate-induced protein homolog OS=Atriplex canescens PE=2 SV=1	--	--	--	--	--	--	-	-	-
Unigene0013760	1	1.08	1.055	0.788	0.799	0.964	1.045	0.850333	-0.297403	0.038115	0.276005	994	gi|1012345892|acc|KYP57084.1|	polyprotein [Cajanus cajan]	--	--	--	--	--	--	--	--	-	-	-
Unigene0013761	1	1.08	1.055	0.788	0.799	0.964	1.045	0.850333	-0.297403	0.038115	0.276005	977	gi|1012345892|acc|KYP57084.1|	polyprotein [Cajanus cajan]	--	--	--	--	--	--	--	--	-	-	-
Unigene0017639	1	1.05	1.167	0.871	0.804	0.942	1.07233	0.872333	-0.297802	0.0329924	0.268537	594	gi|694322316|acc|XP_009352292.1|	PREDICTED: dynein light chain 2, cytoplasmic [Pyrus x bretschneideri]	sp|Q22799|DYL1_CAEEL	Dynein light chain 1, cytoplasmic OS=Caenorhabditis elegans GN=dlc-1 PE=1 SV=1	At4g15930	KOG3430	Dynein light chain type 1	K10418//dynein light chain LC8-type	pxb:103943678	--	GO:0071704//organic substance metabolic process;GO:0044711//single-organism biosynthetic process;GO:0008380//RNA splicing;GO:0043436//oxoacid metabolic process;GO:0006082//organic acid metabolic process;GO:0044272//sulfur compound biosynthetic process;GO:0034641//cellular nitrogen compound metabolic process;GO:0044238//primary metabolic process;GO:1901566//organonitrogen compound biosynthetic pro…	-	GO:0032991//macromolecular complex;GO:0043234//protein complex
Unigene0052610	1	0.849	0.956	0.815	0.739	0.724	0.935	0.759333	-0.300233	0.0273721	0.252497	439	gi|731350829|acc|XP_010686713.1|	PREDICTED: cysteine proteinase inhibitor 1 [Beta vulgaris subsp. vulgaris] [Beta vulgaris]	sp|Q41916|CYT5_ARATH	Cysteine proteinase inhibitor 5 OS=Arabidopsis thaliana GN=CYS5 PE=2 SV=2	--	--	--	K13899//cystatin-C	bvg:104900881	--	GO:0032268//regulation of cellular protein metabolic process;GO:0080090//regulation of primary metabolic process;GO:0030162//regulation of proteolysis;GO:0050789//regulation of biological process;GO:0048519//negative regulation of biological process;GO:0051336//regulation of hydrolase activity;GO:0010605//negative regulation of macromolecule metabolic process;GO:0060255//regulation of macromolecu…	GO:0098772//molecular function regulator;GO:0030234//enzyme regulator activity;GO:0004857//enzyme inhibitor activity;GO:0030414//peptidase inhibitor activity;GO:0061134//peptidase regulator activity	-
Unigene0038333	1	0.893	1.009	0.884	0.756	0.715	0.967333	0.785	-0.30132	0.0472984	0.303978	688	gi|731364930|acc|XP_010694246.1|	PREDICTED: V-type proton ATPase subunit G 1 [Beta vulgaris subsp. vulgaris] [Beta vulgaris]	sp|Q9SP55|VATG_CITLI	V-type proton ATPase subunit G OS=Citrus limon GN=VATG PE=3 SV=1	At3g01390	KOG1772	Vacuolar H+-ATPase V1 sector, subunit G	K02152//V-type H+-transporting ATPase subunit G	bvg:104907078	ko00190//Oxidative phosphorylation//Energy metabolism//Metabolism;ko04145//Phagosome//Transport and catabolism//Cellular Processes	-	-	-
Unigene0014561	1	0.784	0.932	0.74	0.742	0.712	0.905333	0.731333	-0.30792	0.0470662	0.303978	892	gi|731362896|acc|XP_010693136.1|	PREDICTED: glutathione S-transferase DHAR2-like [Beta vulgaris subsp. vulgaris] [Beta vulgaris]	sp|Q9FRL8|DHAR2_ARATH	Glutathione S-transferase DHAR2 OS=Arabidopsis thaliana GN=DHAR2 PE=1 SV=1	At1g75270	KOG1422	Intracellular Cl- channel CLIC, contains GST domain	--	--	--	GO:0042221//response to chemical;GO:0036211//protein modification process;GO:0014070//response to organic cyclic compound;GO:0009404//toxin metabolic process;GO:0044267//cellular protein metabolic process;GO:0044763//single-organism cellular process;GO:0044710//single-organism metabolic process;GO:0044699//single-organism process;GO:0044260//cellular macromolecule metabolic process;GO:0019538//pr…	GO:0016491//oxidoreductase activity;GO:0016765//transferase activity, transferring alkyl or aryl (other than methyl) groups;GO:0003824//catalytic activity;GO:0015038//glutathione disulfide oxidoreductase activity;GO:0015036//disulfide oxidoreductase activity;GO:0043167//ion binding;GO:0016740//transferase activity;GO:0005488//binding;GO:0043168//anion binding;GO:0015037//peptide disulfide oxidore…	GO:0044424//intracellular part;GO:0005737//cytoplasm;GO:0044444//cytoplasmic part;GO:0005622//intracellular;GO:0016020//membrane;GO:0005623//cell;GO:0044464//cell part
Unigene0005652	1	1.045	1.088	0.843	0.847	0.837	1.04433	0.842333	-0.310119	0.000954711	0.0933677	477	gi|1025343083|acc|XP_016508756.1|	PREDICTED: 60S ribosomal protein L26-1-like [Nicotiana tabacum]	sp|P51414|RL261_ARATH	60S ribosomal protein L26-1 OS=Arabidopsis thaliana GN=RPL26A PE=2 SV=2	At3g49910	KOG3401	60S ribosomal protein L26	K02898//large subunit ribosomal protein L26e	egr:104418444	ko03010//Ribosome//Translation//Genetic Information Processing	GO:0010467//gene expression;GO:0043170//macromolecule metabolic process;GO:0008152//metabolic process;GO:0071704//organic substance metabolic process	GO:0005198//structural molecule activity	GO:0032991//macromolecular complex;GO:0005623//cell;GO:0044446//intracellular organelle part;GO:0044424//intracellular part;GO:0043228//non-membrane-bounded organelle;GO:0044464//cell part;GO:0044391//ribosomal subunit;GO:0043232//intracellular non-membrane-bounded organelle;GO:0005840//ribosome;GO:0030529//intracellular ribonucleoprotein complex;GO:1990904//ribonucleoprotein complex;GO:0005737//…
Unigene0063118	1	0.942	0.962	0.757	0.771	0.8	0.968	0.776	-0.31895	0.000757368	0.0933677	971	gi|731321825|acc|XP_010671559.1|	PREDICTED: hevamine-A-like [Beta vulgaris subsp. vulgaris] [Beta vulgaris]	sp|P29060|CHIA_TOBAC	Acidic endochitinase OS=Nicotiana tabacum PE=1 SV=1	At5g24090	KOG4701	Chitinase	K01183//chitinase [EC:3.2.1.14]	bvg:104888322	ko00520//Amino sugar and nucleotide sugar metabolism//Carbohydrate metabolism//Metabolism	GO:0008152//metabolic process	GO:0016787//hydrolase activity;GO:0003824//catalytic activity;GO:0016798//hydrolase activity, acting on glycosyl bonds	-
Unigene0047143	1	1.023	0.915	0.781	0.737	0.835	0.979333	0.784333	-0.320333	0.0109888	0.200664	869	gi|333121384|acc|AEF28143.1|	chloroplast low molecular weight heat shock protein HSP26.26m [Chenopodium album]	sp|P09887|HS22C_SOYBN	Small heat shock protein, chloroplastic (Fragment) OS=Glycine max GN=HSP22 PE=2 SV=1	At4g27670	KOG0710	Molecular chaperone (small heat-shock protein Hsp26/Hsp42)	K13993//HSP20 family protein	bvg:104883341	ko04141//Protein processing in endoplasmic reticulum//Folding, sorting and degradation//Genetic Information Processing	-	-	-
Unigene0012720	1	1.042	0.969	0.799	0.772	0.834	1.00367	0.801667	-0.324206	0.00184779	0.105405	263	--	--	--	--	--	--	--	--	--	--	-	-	-
Unigene0019323	1	0.827	0.966	0.714	0.71	0.805	0.931	0.743	-0.325419	0.0348912	0.270413	1091	gi|4884868|acc|AAD31848.1|	water channel protein MipK [Mesembryanthemum crystallinum]	sp|Q41951|TIP21_ARATH	Aquaporin TIP2-1 OS=Arabidopsis thaliana GN=TIP2-1 PE=1 SV=2	At3g16240	KOG0223	Aquaporin (major intrinsic protein family)	K09873//aquaporin TIP	bvg:104904708	--	GO:0065008//regulation of biological quality;GO:0006950//response to stress;GO:0065007//biological regulation;GO:0050896//response to stimulus;GO:0051179//localization;GO:0044699//single-organism process;GO:0016043//cellular component organization;GO:0051234//establishment of localization;GO:0006810//transport;GO:0044765//single-organism transport;GO:0071840//cellular component organization or bi…	GO:0005372//water transmembrane transporter activity;GO:0005275//amine transmembrane transporter activity;GO:0005215//transporter activity;GO:0022804//active transmembrane transporter activity;GO:0022891//substrate-specific transmembrane transporter activity;GO:0022892//substrate-specific transporter activity;GO:0022857//transmembrane transporter activity	GO:0044424//intracellular part;GO:0000322//storage vacuole;GO:0043227//membrane-bounded organelle;GO:0031975//envelope;GO:0071944//cell periphery;GO:0043231//intracellular membrane-bounded organelle;GO:0009536//plastid;GO:0016020//membrane;GO:0000325//plant-type vacuole;GO:0030312//external encapsulating structure;GO:0044422//organelle part;GO:0031224//intrinsic component of membrane;GO:0005774//…
Unigene0060822	1	1	0.986	0.783	0.764	0.832	0.995333	0.793	-0.327859	0.00090319	0.0933677	2010	gi|747094959|acc|XP_011095339.1|	PREDICTED: pectinesterase 2.1-like [Sesamum indicum]	sp|P83947|PME1_FICPW	Pectinesterase/pectinesterase inhibitor OS=Ficus pumila var. awkeotsang PE=1 SV=1	--	--	--	K01051//pectinesterase [EC:3.1.1.11]	egr:104445742	ko00500//Starch and sucrose metabolism//Carbohydrate metabolism//Metabolism;ko00040//Pentose and glucuronate interconversions//Carbohydrate metabolism//Metabolism	GO:0008152//metabolic process;GO:0016043//cellular component organization;GO:0071554//cell wall organization or biogenesis;GO:0071840//cellular component organization or biogenesis;GO:0044238//primary metabolic process;GO:0043170//macromolecule metabolic process;GO:0009987//cellular process;GO:0071704//organic substance metabolic process;GO:0045229//external encapsulating structure organization;G…	GO:0003824//catalytic activity;GO:0016787//hydrolase activity	-
Unigene0056013	1	0.882	0.948	0.735	0.738	0.781	0.943333	0.751333	-0.328315	0.00538168	0.158992	812	gi|731344890|acc|XP_010683646.1|	PREDICTED: probable F-box protein At1g60180 [Beta vulgaris subsp. vulgaris] [Beta vulgaris]	sp|Q9SIH5|FB322_ARATH	Probable F-box protein At1g60180 OS=Arabidopsis thaliana GN=At2g36090 PE=2 SV=1	--	--	--	--	--	--	-	-	-
Unigene0029776	1	1.027	1.042	0.828	0.786	0.815	1.023	0.809667	-0.337406	0.00027986	0.0726463	275	--	--	--	--	--	--	--	--	--	--	-	-	-
Unigene0029499	1	1.005	1.114	0.819	0.885	0.76	1.03967	0.821333	-0.340081	0.0137105	0.21257	1506	gi|823153586|acc|XP_012476632.1|	PREDICTED: probable glutamate dehydrogenase 3 [Gossypium raimondii]	sp|Q9LEC8|DHEB_NICPL	Glutamate dehydrogenase B OS=Nicotiana plumbaginifolia GN=GDHB PE=2 SV=1	At5g18170	KOG2250	Glutamate/leucine/phenylalanine/valine dehydrogenases	K00261//glutamate dehydrogenase (NAD(P)+) [EC:1.4.1.3]	rcu:RCOM_1121650	ko01200//Carbon metabolism//Global and Overview//Metabolism;ko00250//Alanine, aspartate and glutamate metabolism//Amino acid metabolism//Metabolism;ko00220//Arginine biosynthesis//Amino acid metabolism//Metabolism;ko00910//Nitrogen metabolism//Energy metabolism//Metabolism	GO:0044281//small molecule metabolic process;GO:0044710//single-organism metabolic process;GO:0009987//cellular process;GO:0006082//organic acid metabolic process;GO:0008152//metabolic process;GO:0044763//single-organism cellular process;GO:0043436//oxoacid metabolic process;GO:0044699//single-organism process;GO:0019752//carboxylic acid metabolic process;GO:0071704//organic substance metabolic p…	GO:0016638//oxidoreductase activity, acting on the CH-NH2 group of donors;GO:0016491//oxidoreductase activity;GO:0003824//catalytic activity	-
Unigene0013498	1	0.953	0.979	0.776	0.737	0.8	0.977333	0.771	-0.34212	0.00101544	0.0933677	823	gi|731355273|acc|XP_010689053.1|	PREDICTED: 17.1 kDa class II heat shock protein-like [Beta vulgaris subsp. vulgaris] [Beta vulgaris]	sp|P05477|HSP21_SOYBN	17.9 kDa class II heat shock protein OS=Glycine max GN=HSP17.9-D PE=3 SV=1	At5g12020	KOG0710	Molecular chaperone (small heat-shock protein Hsp26/Hsp42)	K13993//HSP20 family protein	bvg:104902833	ko04141//Protein processing in endoplasmic reticulum//Folding, sorting and degradation//Genetic Information Processing	-	-	-
Unigene0005955	1	0.902	1.077	0.819	0.714	0.815	0.993	0.782667	-0.343396	0.0254383	0.24991	439	gi|1040900267|acc|XP_017257868.1|	PREDICTED: thioredoxin H-type 1-like [Daucus carota subsp. sativus] [Daucus carota]	sp|P29449|TRXH1_TOBAC	Thioredoxin H-type 1 OS=Nicotiana tabacum PE=2 SV=1	At3g51030	KOG0907	Thioredoxin	K03671//thioredoxin 1	mtr:MTR_1g023140	--	GO:0065008//regulation of biological quality;GO:0044710//single-organism metabolic process;GO:0042592//homeostatic process;GO:0018904//ether metabolic process;GO:0065007//biological regulation;GO:0044281//small molecule metabolic process;GO:0071704//organic substance metabolic process;GO:0044699//single-organism process;GO:0008152//metabolic process;GO:0009987//cellular process;GO:0019725//cellul…	GO:0016491//oxidoreductase activity;GO:0015036//disulfide oxidoreductase activity;GO:0003824//catalytic activity;GO:0016667//oxidoreductase activity, acting on a sulfur group of donors	-
Unigene0005956	1	0.902	1.077	0.819	0.714	0.815	0.993	0.782667	-0.343396	0.0254383	0.24991	440	gi|399605022|acc|AFP49340.1|	thioredoxin h [Olea europaea]	sp|P29449|TRXH1_TOBAC	Thioredoxin H-type 1 OS=Nicotiana tabacum PE=2 SV=1	At1g19730	KOG0907	Thioredoxin	K03671//thioredoxin 1	egr:104448792	--	GO:0008152//metabolic process;GO:0044763//single-organism cellular process;GO:0065007//biological regulation;GO:0044281//small molecule metabolic process;GO:0044699//single-organism process;GO:0009987//cellular process;GO:0019725//cellular homeostasis;GO:0018904//ether metabolic process;GO:0042592//homeostatic process;GO:0044710//single-organism metabolic process;GO:0071704//organic substance met…	GO:0015036//disulfide oxidoreductase activity;GO:0016667//oxidoreductase activity, acting on a sulfur group of donors;GO:0016491//oxidoreductase activity;GO:0003824//catalytic activity	-
Unigene0016992	1	1.1	1.023	0.857	0.705	0.874	1.041	0.812	-0.358418	0.0274967	0.252626	655	gi|315932728|acc|ADU55794.1|	HSP18.1B [Citrullus lanatus]	sp|P27880|HSP12_MEDSA	18.2 kDa class I heat shock protein OS=Medicago sativa GN=HSP18.2 PE=2 SV=1	At1g53540	KOG0710	Molecular chaperone (small heat-shock protein Hsp26/Hsp42)	K13993//HSP20 family protein	cam:101505773	ko04141//Protein processing in endoplasmic reticulum//Folding, sorting and degradation//Genetic Information Processing	-	-	GO:0044424//intracellular part;GO:0005623//cell;GO:0044464//cell part;GO:0005622//intracellular
Unigene0056857	1	0.953	1.019	0.827	0.761	0.724	0.990667	0.770667	-0.362293	0.00444317	0.157137	1005	gi|731323203|acc|XP_010672299.1|	PREDICTED: acidic endochitinase SP2 [Beta vulgaris subsp. vulgaris] [Beta vulgaris]	sp|P42820|CHIP_BETVU	Acidic endochitinase SP2 OS=Beta vulgaris GN=SP2 PE=1 SV=1	At3g54420	KOG4742	Predicted chitinase	K01183//chitinase [EC:3.2.1.14]	bvg:104888888	ko00520//Amino sugar and nucleotide sugar metabolism//Carbohydrate metabolism//Metabolism	GO:0044238//primary metabolic process;GO:0043170//macromolecule metabolic process;GO:0009057//macromolecule catabolic process;GO:0005975//carbohydrate metabolic process;GO:0008152//metabolic process;GO:0009056//catabolic process;GO:0071704//organic substance metabolic process;GO:1901575//organic substance catabolic process	GO:0016787//hydrolase activity;GO:0003824//catalytic activity;GO:0016798//hydrolase activity, acting on glycosyl bonds	GO:0005576//extracellular region
Unigene0016993	1	1	1.051	0.788	0.682	0.901	1.017	0.790333	-0.363787	0.034631	0.269352	672	gi|315932728|acc|ADU55794.1|	HSP18.1B [Citrullus lanatus]	sp|P27880|HSP12_MEDSA	18.2 kDa class I heat shock protein OS=Medicago sativa GN=HSP18.2 PE=2 SV=1	At1g53540	KOG0710	Molecular chaperone (small heat-shock protein Hsp26/Hsp42)	K13993//HSP20 family protein	cit:102613214	ko04141//Protein processing in endoplasmic reticulum//Folding, sorting and degradation//Genetic Information Processing	GO:0044260//cellular macromolecule metabolic process;GO:0009416//response to light stimulus;GO:0051716//cellular response to stimulus;GO:0019538//protein metabolic process;GO:0009628//response to abiotic stimulus;GO:0050896//response to stimulus;GO:0071704//organic substance metabolic process;GO:0006950//response to stress;GO:0044267//cellular protein metabolic process;GO:0009642//response to lig…	-	GO:0044464//cell part;GO:0005623//cell;GO:0044424//intracellular part;GO:0005622//intracellular
Unigene0013890	1	0.995	1.03	0.828	0.748	0.772	1.00833	0.782667	-0.365503	0.0013455	0.093861	760	gi|743845896|acc|XP_010938698.1|	PREDICTED: acyl carrier protein 1, chloroplastic-like [Elaeis guineensis]	sp|P23235|ACP2_SPIOL	Acyl carrier protein 2, chloroplastic OS=Spinacia oleracea GN=ACL1.2 PE=1 SV=1	At4g25050	KOG1748	Acyl carrier protein/NADH-ubiquinone oxidoreductase, NDUFAB1/SDAP subunit	--	--	--	GO:0044238//primary metabolic process;GO:0006631//fatty acid metabolic process;GO:0071704//organic substance metabolic process;GO:0044710//single-organism metabolic process;GO:0044699//single-organism process;GO:0009987//cellular process;GO:0019752//carboxylic acid metabolic process;GO:0032787//monocarboxylic acid metabolic process;GO:0044281//small molecule metabolic process;GO:0044255//cellular…	-	GO:0005737//cytoplasm;GO:0043229//intracellular organelle;GO:0043227//membrane-bounded organelle;GO:0005623//cell;GO:0043226//organelle;GO:0005622//intracellular;GO:0044444//cytoplasmic part;GO:0044424//intracellular part;GO:0044464//cell part;GO:0009536//plastid;GO:0043231//intracellular membrane-bounded organelle
Unigene0010835	1	0.783	0.901	0.72	0.72	0.635	0.894667	0.691667	-0.371273	0.0366946	0.272819	569	gi|584481470|acc|AHJ09608.1|	abscisic stress-ripening protein ASR [Camellia sinensis]	sp|P37219|ASR2_SOLLC	Abscisic stress-ripening protein 2 OS=Solanum lycopersicum GN=ASR2 PE=4 SV=1	--	--	--	--	--	--	GO:0050896//response to stimulus	-	-
Unigene0011901	1	0.921	0.969	0.745	0.751	0.731	0.963333	0.742333	-0.375968	0.000502911	0.078668	705	gi|951069201|acc|XP_014490096.1|	PREDICTED: DNA-binding protein DDB_G0278111 [Vigna radiata var. radiata] [Vigna radiata]	sp|P56812|PDCD5_MOUSE	Programmed cell death protein 5 OS=Mus musculus GN=Pdcd5 PE=1 SV=3	At1g29850	KOG3431	Apoptosis-related protein/predicted DNA-binding protein	K06875//programmed cell death protein 5	jcu:105633956	--	-	-	-
Unigene0055785	1	0.989	1.026	0.772	0.799	0.751	1.005	0.774	-0.37679	0.000238022	0.0726463	682	gi|674932276|acc|CDY00899.1|	BnaC05g43010D [Brassica napus]	--	--	--	--	--	--	--	--	-	-	-
Unigene0002796	1	1.025	1.14	0.823	0.708	0.897	1.055	0.809333	-0.382437	0.0284862	0.258486	395	gi|255561636|acc|XP_002521828.1|	PREDICTED: proteinase inhibitor type-2 [Ricinus communis]	--	--	--	--	--	--	--	--	-	-	-
Unigene0035865	1	1.026	1.09	0.819	0.786	0.784	1.03867	0.796333	-0.383288	0.000815102	0.0933677	2341	gi|747043189|acc|XP_011082530.1|	PREDICTED: heat shock 70 kDa protein-like [Sesamum indicum]	sp|P26413|HSP70_SOYBN	Heat shock 70 kDa protein OS=Glycine max GN=HSP70 PE=3 SV=1	At1g16030	KOG0101	Molecular chaperones HSP70/HSC70, HSP70 superfamily	K03283//heat shock 70kDa protein 1/8	sot:102588418	ko03040//Spliceosome//Transcription//Genetic Information Processing;ko04141//Protein processing in endoplasmic reticulum//Folding, sorting and degradation//Genetic Information Processing;ko04144//Endocytosis//Transport and catabolism//Cellular Processes	-	-	-
Unigene0025884	1	0.837	0.999	0.826	0.675	0.672	0.945333	0.724333	-0.384169	0.0412272	0.287223	809	--	--	--	--	--	--	--	--	--	--	-	-	-
Unigene0038549	1	1.089	1.147	0.797	0.756	0.926	1.07867	0.826333	-0.384453	0.0209506	0.240438	446	gi|460394316|acc|XP_004242750.1|	PREDICTED: defensin-like protein P322 [Solanum lycopersicum]	sp|P82659|DFSD2_HELAN	Defensin SD2 OS=Helianthus annuus GN=SD2 PE=2 SV=1	--	--	--	--	--	--	GO:0006950//response to stress;GO:0050896//response to stimulus;GO:0051704//multi-organism process	-	-
Unigene0038562	1	1.089	1.147	0.797	0.756	0.926	1.07867	0.826333	-0.384453	0.0209506	0.240438	1636	gi|697168801|acc|XP_009593292.1|	PREDICTED: defensin-like protein P322 [Nicotiana tomentosiformis]	sp|Q9ZUL7|DEF01_ARATH	Defensin-like protein 1 OS=Arabidopsis thaliana GN=PDF2.3 PE=2 SV=1	--	--	--	--	--	--	-	-	-
Unigene0027915	1	1.149	1.133	0.896	0.782	0.822	1.094	0.833333	-0.392647	0.0102144	0.195592	589	gi|731329735|acc|XP_010675753.1|	PREDICTED: small ubiquitin-related modifier 1 [Beta vulgaris subsp. vulgaris] [Beta vulgaris]	sp|P55852|SUMO1_ARATH	Small ubiquitin-related modifier 1 OS=Arabidopsis thaliana GN=SUMO1 PE=1 SV=2	At4g26840	KOG1769	Ubiquitin-like proteins	K12160//small ubiquitin-related modifier	bvg:104891717	ko03013//RNA transport//Translation//Genetic Information Processing	GO:0044710//single-organism metabolic process;GO:0065009//regulation of molecular function;GO:0051603//proteolysis involved in cellular protein catabolic process;GO:0009987//cellular process;GO:0044281//small molecule metabolic process;GO:1901575//organic substance catabolic process;GO:0044248//cellular catabolic process;GO:0044257//cellular protein catabolic process;GO:0044092//negative regulati…	GO:0005488//binding	GO:0043231//intracellular membrane-bounded organelle;GO:0043229//intracellular organelle;GO:0043227//membrane-bounded organelle;GO:0005623//cell;GO:0044464//cell part;GO:0044444//cytoplasmic part;GO:0005622//intracellular;GO:0043226//organelle;GO:0044424//intracellular part;GO:0005737//cytoplasm
Unigene0027916	1	1.149	1.133	0.896	0.782	0.822	1.094	0.833333	-0.392647	0.0102144	0.195592	939	gi|731329735|acc|XP_010675753.1|	PREDICTED: small ubiquitin-related modifier 1 [Beta vulgaris subsp. vulgaris] [Beta vulgaris]	sp|Q9FLP6|SUMO2_ARATH	Small ubiquitin-related modifier 2 OS=Arabidopsis thaliana GN=SUMO2 PE=1 SV=1	At5g55160	KOG1769	Ubiquitin-like proteins	K12160//small ubiquitin-related modifier	bvg:104891717	ko03013//RNA transport//Translation//Genetic Information Processing	GO:0009058//biosynthetic process;GO:0019318//hexose metabolic process;GO:0071840//cellular component organization or biogenesis;GO:0006790//sulfur compound metabolic process;GO:0046394//carboxylic acid biosynthetic process;GO:0043436//oxoacid metabolic process;GO:0006082//organic acid metabolic process;GO:0006725//cellular aromatic compound metabolic process;GO:0008380//RNA splicing;GO:0044281//s…	-	GO:0044424//intracellular part;GO:0005623//cell;GO:0005622//intracellular;GO:0044464//cell part;GO:0043226//organelle;GO:0043227//membrane-bounded organelle;GO:0043229//intracellular organelle;GO:0043231//intracellular membrane-bounded organelle
Unigene0012898	1	0.866	0.921	0.723	0.689	0.709	0.929	0.707	-0.393968	0.00348954	0.135552	879	gi|731370642|acc|XP_010665785.1|	PREDICTED: glutathione S-transferase-like [Beta vulgaris subsp. vulgaris] [Beta vulgaris]	sp|Q04522|GSTF_SILVU	Glutathione S-transferase OS=Silene vulgaris GN=GST PE=1 SV=3	At2g02930	KOG0867	Glutathione S-transferase	K00799//glutathione S-transferase [EC:2.5.1.18]	bvg:104883042	ko00480//Glutathione metabolism//Metabolism of other amino acids//Metabolism	-	GO:0016765//transferase activity, transferring alkyl or aryl (other than methyl) groups;GO:0016740//transferase activity;GO:0003824//catalytic activity	GO:0044424//intracellular part;GO:0005622//intracellular;GO:0044464//cell part;GO:0005623//cell
Unigene0042820	1	0.88	0.9	0.74	0.627	0.745	0.926667	0.704	-0.396475	0.0158998	0.223317	439	gi|731347874|acc|XP_010685204.1|	PREDICTED: peamaclein-like [Beta vulgaris subsp. vulgaris] [Beta vulgaris]	sp|P86888|PMLN_PRUPE	Peamaclein OS=Prunus persica PE=1 SV=1	--	--	--	--	--	--	-	-	-
Unigene0058335	1	1.052	1.069	0.736	0.767	0.858	1.04033	0.787	-0.40261	0.00495652	0.158992	390	gi|2935456|acc|AAC05129.1|	anti-fungal protein precursor [Phytolacca americana]	sp|P81418|PAFP_PHYAM	Antimicrobial peptide 1 OS=Phytolacca americana PE=1 SV=1	--	--	--	--	--	--	GO:0009605//response to external stimulus;GO:0043207//response to external biotic stimulus;GO:0006950//response to stress;GO:0051707//response to other organism;GO:0051704//multi-organism process;GO:0009607//response to biotic stimulus;GO:0050896//response to stimulus	-	-
Unigene0032027	1	0.944	1.106	0.811	0.778	0.71	1.01667	0.766333	-0.407803	0.00969073	0.192505	579	gi|407260765|acc|AFT92001.1|	gibberellin-regulated protein [Populus tomentosa]	sp|Q948Z4|SNAK1_SOLTU	Snakin-1 OS=Solanum tuberosum GN=SN1 PE=1 SV=1	--	--	--	--	--	--	-	-	-
Unigene0032031	1	0.944	1.106	0.811	0.778	0.71	1.01667	0.766333	-0.407803	0.00969073	0.192505	1238	gi|407260765|acc|AFT92001.1|	gibberellin-regulated protein [Populus tomentosa]	sp|Q948Z4|SNAK1_SOLTU	Snakin-1 OS=Solanum tuberosum GN=SN1 PE=1 SV=1	--	--	--	--	--	--	-	-	-
Unigene0015396	1	0.999	0.97	0.731	0.703	0.802	0.989667	0.745333	-0.409057	0.00211564	0.107241	942	gi|674810468|acc|AIL30486.1|	ripening regulated protein DDTFR8 [Nicotiana tabacum]	sp|Q11118|WOS2_SCHPO	Protein wos2 OS=Schizosaccharomyces pombe (strain 972 / ATCC 24843) GN=wos2 PE=2 SV=1	At4g02450	KOG3158	HSP90 co-chaperone p23	K15730//cytosolic prostaglandin-E synthase [EC:5.3.99.3]	pda:103700647	ko00590//Arachidonic acid metabolism//Lipid metabolism//Metabolism	-	-	-
Unigene0029316	1	0.932	1.17	0.761	0.814	0.747	1.034	0.774	-0.417831	0.0166412	0.227559	2396	gi|731321951|acc|XP_010671625.1|	PREDICTED: heat shock protein 83 [Beta vulgaris subsp. vulgaris] [Beta vulgaris]	sp|P51819|HSP83_IPONI	Heat shock protein 83 OS=Ipomoea nil GN=HSP83A PE=2 SV=1	At5g52640	KOG0019	Molecular chaperone (HSP90 family)	K04079//molecular chaperone HtpG	bvg:104888372	ko04141//Protein processing in endoplasmic reticulum//Folding, sorting and degradation//Genetic Information Processing;ko04626//Plant-pathogen interaction//Environmental adaptation//Organismal Systems	GO:0043170//macromolecule metabolic process;GO:0071704//organic substance metabolic process;GO:0050896//response to stimulus;GO:0044267//cellular protein metabolic process;GO:0044260//cellular macromolecule metabolic process;GO:0019538//protein metabolic process;GO:0008152//metabolic process;GO:0044237//cellular metabolic process;GO:0009987//cellular process;GO:0044238//primary metabolic process	GO:0001883//purine nucleoside binding;GO:0097367//carbohydrate derivative binding;GO:0036094//small molecule binding;GO:0032550//purine ribonucleoside binding;GO:0001882//nucleoside binding;GO:0097159//organic cyclic compound binding;GO:0032549//ribonucleoside binding;GO:1901363//heterocyclic compound binding;GO:0005515//protein binding;GO:0005488//binding	GO:0005622//intracellular;GO:0044464//cell part;GO:0005623//cell;GO:0044424//intracellular part
Unigene0016991	1	0.916	0.975	0.702	0.73	0.728	0.963667	0.72	-0.420537	0.00055171	0.0811013	743	gi|315932728|acc|ADU55794.1|	HSP18.1B [Citrullus lanatus]	sp|P27880|HSP12_MEDSA	18.2 kDa class I heat shock protein OS=Medicago sativa GN=HSP18.2 PE=2 SV=1	At1g53540	KOG0710	Molecular chaperone (small heat-shock protein Hsp26/Hsp42)	K13993//HSP20 family protein	csv:105435462	ko04141//Protein processing in endoplasmic reticulum//Folding, sorting and degradation//Genetic Information Processing	-	-	GO:0044464//cell part;GO:0044424//intracellular part;GO:0005622//intracellular;GO:0005623//cell
Unigene0020042	1	1.092	0.972	0.741	0.738	0.776	1.02133	0.751667	-0.442289	0.0013728	0.093861	662	--	--	--	--	--	--	--	--	--	--	-	-	-
Unigene0020044	1	1.092	0.972	0.741	0.738	0.776	1.02133	0.751667	-0.442289	0.0013728	0.093861	1258	--	--	--	--	--	--	--	--	--	--	-	-	-
Unigene0006335	1	1.054	1.092	0.745	0.856	0.637	1.04867	0.746	-0.491309	0.0175997	0.230996	1538	gi|590605988|acc|XP_007020632.1|	Calcium-dependent lipid-binding family protein isoform 1 [Theobroma cacao]	--	--	--	--	--	--	--	--	-	-	-
Unigene0049798	1	0.999	0.959	0.657	0.76	0.685	0.986	0.700667	-0.492859	0.00164461	0.100732	882	gi|720026453|acc|XP_010264261.1|	PREDICTED: small heat shock protein, chloroplastic-like [Nelumbo nucifera]	sp|P11890|HS23C_OXYRB	Small heat shock protein, chloroplastic OS=Oxybasis rubra GN=HSP23 PE=2 SV=1	At4g25200	KOG0710	Molecular chaperone (small heat-shock protein Hsp26/Hsp42)	K13993//HSP20 family protein	cmo:103490892	ko04141//Protein processing in endoplasmic reticulum//Folding, sorting and degradation//Genetic Information Processing	-	-	-
Unigene0019046	1	0.776	0.825	0.613	0.598	0.623	0.867	0.611333	-0.504073	0.0113028	0.203866	1165	gi|731323851|acc|XP_010672655.1|	PREDICTED: probable plastid-lipid-associated protein 13, chloroplastic [Beta vulgaris subsp. vulgaris] [Beta vulgaris]	sp|Q8S9M1|PAP13_ARATH	Probable plastid-lipid-associated protein 13, chloroplastic OS=Arabidopsis thaliana GN=PAP13 PE=2 SV=2	--	--	--	--	--	--	-	-	-
Unigene0003285	1	0.948	1.059	0.709	0.731	0.665	1.00233	0.701667	-0.514505	0.00109864	0.0933677	1219	gi|731354008|acc|XP_010688352.1|	PREDICTED: mitogen-activated protein kinase kinase 6 [Beta vulgaris subsp. vulgaris] [Beta vulgaris]	sp|Q9FJV0|M2K6_ARATH	Mitogen-activated protein kinase kinase 6 OS=Arabidopsis thaliana GN=MKK6 PE=1 SV=1	At5g56580	KOG0581	Mitogen-activated protein kinase kinase (MAP2K)	K04368//mitogen-activated protein kinase kinase 1 [EC:2.7.12.2]	bvg:104902319	ko04626//Plant-pathogen interaction//Environmental adaptation//Organismal Systems	GO:0009889//regulation of biosynthetic process;GO:2000112//regulation of cellular macromolecule biosynthetic process;GO:0051246//regulation of protein metabolic process;GO:0031326//regulation of cellular biosynthetic process;GO:0010556//regulation of macromolecule biosynthetic process;GO:0007346//regulation of mitotic cell cycle;GO:0031323//regulation of cellular metabolic process;GO:0032147//act…	GO:0004712//protein serine/threonine/tyrosine kinase activity;GO:0016301//kinase activity;GO:0016772//transferase activity, transferring phosphorus-containing groups;GO:0001883//purine nucleoside binding;GO:0001882//nucleoside binding;GO:0032550//purine ribonucleoside binding;GO:0016773//phosphotransferase activity, alcohol group as acceptor;GO:0004672//protein kinase activity;GO:0097159//organic…	-
Unigene0017372	1	0.948	1.059	0.709	0.731	0.665	1.00233	0.701667	-0.514505	0.00109864	0.0933677	992	gi|731354008|acc|XP_010688352.1|	PREDICTED: mitogen-activated protein kinase kinase 6 [Beta vulgaris subsp. vulgaris] [Beta vulgaris]	sp|Q9FJV0|M2K6_ARATH	Mitogen-activated protein kinase kinase 6 OS=Arabidopsis thaliana GN=MKK6 PE=1 SV=1	At5g56580	KOG0581	Mitogen-activated protein kinase kinase (MAP2K)	K04368//mitogen-activated protein kinase kinase 1 [EC:2.7.12.2]	bvg:104902319	ko04626//Plant-pathogen interaction//Environmental adaptation//Organismal Systems	GO:0032147//activation of protein kinase activity;GO:0009893//positive regulation of metabolic process;GO:0051052//regulation of DNA metabolic process;GO:0045937//positive regulation of phosphate metabolic process;GO:0031326//regulation of cellular biosynthetic process;GO:0051726//regulation of cell cycle;GO:0051247//positive regulation of protein metabolic process;GO:0043549//regulation of kinas…	GO:0003824//catalytic activity;GO:0005488//binding;GO:0032549//ribonucleoside binding;GO:0016773//phosphotransferase activity, alcohol group as acceptor;GO:0016772//transferase activity, transferring phosphorus-containing groups;GO:0097159//organic cyclic compound binding;GO:0001882//nucleoside binding;GO:0016301//kinase activity;GO:0016740//transferase activity;GO:0001883//purine nucleoside bind…	-
Unigene0039207	1	1.228	1.092	0.881	0.663	0.76	1.10667	0.768	-0.527043	0.0220628	0.246168	416	gi|449442381|acc|XP_004138960.1|	PREDICTED: small EDRK-rich factor 2 [Cucumis sativus]	--	--	--	--	--	--	--	--	-	-	-
Unigene0052312	1	0.968	0.903	0.643	0.646	0.649	0.957	0.646	-0.566985	0.000203338	0.0726463	809	gi|731341843|acc|XP_010682100.1|	PREDICTED: 17.6 kDa class I heat shock protein-like [Beta vulgaris subsp. vulgaris] [Beta vulgaris]	sp|P19244|HSP41_PEA	22.7 kDa class IV heat shock protein OS=Pisum sativum GN=HSP22.7 PE=2 SV=1	At4g10250	KOG0710	Molecular chaperone (small heat-shock protein Hsp26/Hsp42)	K13993//HSP20 family protein	bvg:104896999	ko04141//Protein processing in endoplasmic reticulum//Folding, sorting and degradation//Genetic Information Processing	GO:0009628//response to abiotic stimulus;GO:0006950//response to stress;GO:0050896//response to stimulus	-	-
Unigene0056351	1	1.048	1.008	0.684	0.616	0.758	1.01867	0.686	-0.570402	0.00293645	0.13143	602	gi|743879760|acc|XP_011036031.1|	PREDICTED: 18.1 kDa class I heat shock protein-like [Populus euphratica]	sp|P02519|HSP11_SOYBN	17.3 kDa class I heat shock protein OS=Glycine max GN=HSP17.3-B PE=3 SV=1	At1g53540	KOG0710	Molecular chaperone (small heat-shock protein Hsp26/Hsp42)	K13993//HSP20 family protein	pop:POPTR_0019s11050g	ko04141//Protein processing in endoplasmic reticulum//Folding, sorting and degradation//Genetic Information Processing	-	-	-
Unigene0013312	1	0.826	0.949	0.708	0.608	0.545	0.925	0.620333	-0.57641	0.0133008	0.211646	459	gi|703087605|acc|XP_010093316.1|	40S ribosomal protein S28 [Morus notabilis]	sp|P46302|RS28_MAIZE	40S ribosomal protein S28 OS=Zea mays GN=RPS28 PE=3 SV=1	At5g64140	KOG3502	40S ribosomal protein S28	K02979//small subunit ribosomal protein S28e	cic:CICLE_v10013157mg	ko03010//Ribosome//Translation//Genetic Information Processing	GO:0071704//organic substance metabolic process;GO:0043170//macromolecule metabolic process;GO:0008152//metabolic process;GO:0010467//gene expression	GO:0005198//structural molecule activity	GO:0005623//cell;GO:0044464//cell part;GO:0030529//intracellular ribonucleoprotein complex;GO:0032991//macromolecular complex;GO:1990904//ribonucleoprotein complex;GO:0044424//intracellular part;GO:0005622//intracellular
Unigene0001963	1	0.855	0.941	0.668	0.651	0.555	0.932	0.624667	-0.577243	0.00553407	0.158992	3641	gi|590629463|acc|XP_007026997.1|	GRAS family transcription factor isoform 1 [Theobroma cacao]	sp|O80933|SCL9_ARATH	Scarecrow-like protein 9 OS=Arabidopsis thaliana GN=SCL9 PE=2 SV=1	--	--	--	--	--	--	-	-	-
Unigene0031861	1	0.855	0.941	0.668	0.651	0.555	0.932	0.624667	-0.577243	0.00553407	0.158992	919	gi|731365586|acc|XP_010694606.1|	PREDICTED: serine/threonine-protein phosphatase 7 long form homolog [Beta vulgaris subsp. vulgaris] [Beta vulgaris]	--	--	--	--	--	--	--	--	-	-	-
Unigene0031864	1	0.855	0.941	0.668	0.651	0.555	0.932	0.624667	-0.577243	0.00553407	0.158992	981	gi|731365586|acc|XP_010694606.1|	PREDICTED: serine/threonine-protein phosphatase 7 long form homolog [Beta vulgaris subsp. vulgaris] [Beta vulgaris]	--	--	--	--	--	--	--	--	-	-	-
Unigene0018749	1	1.173	0.855	0.652	0.546	0.776	1.00933	0.658	-0.617243	0.0345573	0.269352	583	gi|21232|acc|CAA36288.1|	acyl carrier protein II [Spinacia oleracea]	sp|P23235|ACP2_SPIOL	Acyl carrier protein 2, chloroplastic OS=Spinacia oleracea GN=ACL1.2 PE=1 SV=1	At4g25050	KOG1748	Acyl carrier protein/NADH-ubiquinone oxidoreductase, NDUFAB1/SDAP subunit	--	--	--	GO:0044699//single-organism process;GO:0008152//metabolic process;GO:0071704//organic substance metabolic process;GO:0006629//lipid metabolic process;GO:0044710//single-organism metabolic process;GO:0044281//small molecule metabolic process;GO:0043436//oxoacid metabolic process;GO:0044255//cellular lipid metabolic process;GO:0032787//monocarboxylic acid metabolic process;GO:0044237//cellular meta…	GO:0019842//vitamin binding;GO:0016491//oxidoreductase activity;GO:0036094//small molecule binding;GO:0005488//binding;GO:0003824//catalytic activity	GO:0005737//cytoplasm;GO:0044444//cytoplasmic part;GO:0043226//organelle;GO:0043227//membrane-bounded organelle;GO:0005623//cell;GO:0043229//intracellular organelle;GO:0009536//plastid;GO:0044464//cell part;GO:0044424//intracellular part;GO:0043231//intracellular membrane-bounded organelle;GO:0005622//intracellular
Unigene0001547	1	0.836	1.019	0.61	0.599	0.633	0.951667	0.614	-0.632218	0.00262284	0.126828	1184	gi|46949208|acc|AAT07460.1|	phosphorylase domain-containing protein, partial [Mirabilis jalapa]	sp|Q07469|BSPA_POPDE	Bark storage protein A OS=Populus deltoides GN=BSPA PE=2 SV=1	--	--	--	--	--	--	GO:0044763//single-organism cellular process;GO:0044699//single-organism process;GO:0044238//primary metabolic process;GO:0034641//cellular nitrogen compound metabolic process;GO:0044710//single-organism metabolic process;GO:0009987//cellular process;GO:0006807//nitrogen compound metabolic process;GO:0055086//nucleobase-containing small molecule metabolic process;GO:0046483//heterocycle metabolic…	-	-
Unigene0016994	1	0.941	0.928	0.607	0.619	0.559	0.956333	0.595	-0.684624	0.000254606	0.0726463	290	gi|315932728|acc|ADU55794.1|	HSP18.1B [Citrullus lanatus]	sp|P27880|HSP12_MEDSA	18.2 kDa class I heat shock protein OS=Medicago sativa GN=HSP18.2 PE=2 SV=1	At1g53540	KOG0710	Molecular chaperone (small heat-shock protein Hsp26/Hsp42)	K13993//HSP20 family protein	bvg:104900130	ko04141//Protein processing in endoplasmic reticulum//Folding, sorting and degradation//Genetic Information Processing	-	-	-
Unigene0056489	1	1.01	0.984	0.571	0.537	0.64	0.998	0.582667	-0.776369	0.000481778	0.078668	780	gi|731312433|acc|XP_010674892.1|	PREDICTED: 22.0 kDa class IV heat shock protein [Beta vulgaris subsp. vulgaris] [Beta vulgaris]	sp|Q38806|HSP22_ARATH	22.0 kDa heat shock protein OS=Arabidopsis thaliana GN=HSP22.0 PE=2 SV=1	At4g10250	KOG0710	Molecular chaperone (small heat-shock protein Hsp26/Hsp42)	K13993//HSP20 family protein	bvg:104890965	ko04141//Protein processing in endoplasmic reticulum//Folding, sorting and degradation//Genetic Information Processing	-	-	-
The protein expression of other samples was calculated based on the expression level of CK1 sample protein, which was set to 1. The expression levels of proteins in different treatments were determined according to the criteria of |Fold change|>1.2 and P-value<0.05.

## Sheet: Table S3
Table S3 Association analysis of differentially expressed genes between UV-B radiation and CK treatment at the transcriptional and protein levels.
Protein ID	Proteins （log2ratio , UV-B/CK)	Transcripts （log2ratio , UV-B/CK)	Annotation
Unigene0029499	-0.340081	1.46446	Glutamate dehydrogenase 3
Unigene0001547	-0.632218	-1.96437	Phosphorylase domain-containing protein
Unigene0002796	-0.382437	-1.8486	Proteinase inhibitor type-2
Unigene0012898	-0.393968	-1.03846	Glutathione S-transferase
Unigene0012958	-0.268532	-1.11065	Pathogenesis-related protein 5
Unigene0013498	-0.34212	-1.32471	17.1 kDa class II heat shock protein
Unigene0016991	-0.420537	-2.39767	18.1 kDa class I heat shock protein
Unigene0016992	-0.358418	-2.177	18.1 kDa class I heat shock protein
Unigene0016993	-0.363787	-1.35761	18.1 kDa class I heat shock protein
Unigene0016994	-0.684624	-2.21141	18.1 kDa class I heat shock protein
Unigene0029776	-0.337406	-1.41327	No annotation information
Unigene0032027	-0.407803	-1.1362	Gibberellin-regulated protein
Unigene0038562	-0.384453	-1.17624	Defensin-like protein
Unigene0052312	-0.566985	-1.984	17.6 kDa class I heat shock protein
Unigene0056351	-0.570402	-1.43787	18.1 kDa class I heat shock protein
Unigene0056489	-0.776369	-3.20383	22.0 kDa class IV heat shock protein
Unigene0056857	-0.362293	-1.34113	Acidic endochitinase SP2
Unigene0060822	-0.327859	-1.14589	Pectinesterase 2.1
Unigene0063118	-0.31895	-1.37409	Hevamine-A
Unigene0030844	0.278028	1.28493	Pre-mRNA-processing factor 19
Unigene0035641	0.306978	1.08987	Tubulin beta chain
Unigene0040957	0.29644	2.70804	Sesquiterpene synthase
Unigene0061899	0.274548	1.18486	Ribonuclease 1

## Sheet: Table S4
Table S4 qRT-PCR primers used in validating genes and internal references.
NO.	Transcript	Gene	Forward	Reverse
1	Unigene0051814	Auxin influx carrier	GCCAGGTAGAAGGAGTTAA	CAGCGTCAACACATACAAT
2	Unigene0008506	AUX/IAA	GATTCTGATGCTAAAGTCGG	GATTCTGATGCTAAAGTCGG
3	Unigene0031657	AUX/IAA	TACCACCACCTCTTCAAC	CCAACCATCATCCAGTCT
4	Unigene0047789	AUX/IAA	ATAAGGAGCACCATCAACT	TGAGAGCAAGTAGGAAGAAT
5	Unigene0011781	SAUR	AGGTTGGATGGCAATACA	CGTAGGTGGAGGAAATCA
6	Unigene0042183	PYL	TTACACGACAACTCCTCAA	CCATAGCACGGTATCATAATC
7	Unigene0050728	TIFY	GTACTGACACGAGATGGT	GGAGCAAGCACAATGAAT
8	Unigene0021360	EIN3	AATCTTCTATCCAGCAACCT	TCCTACACCATCATCAACAT
9	Unigene0061365	Calmodulin	CAAGGAGAGGAGGATGTG	ATTGATGGTGGACGAGTT
10	Unigene0039588	Calmodulin	TCGTGTTAGGTATTCGCTAT	GGACATTCCTTACTACAACTG
11	Unigene0054615	Calmodulin	GAGCACCGTATCTAAGGAA	GACCCATTGTATCCATCTCT
12	Unigene0055629	CCD	TATGCTGCTGCTTCTTCT	AACATAGGCTCTCCAACAA
13	Unigene0040215	CCD	ATATCACCACTCCGTCATC	TTCCTTACCGTTATGCCTAT
14	Unigene0055255	CHS	TGCGTAGTTCAGTTCCATA	GACCTCAGAGACCACAAT
15	Unigene0017851	CHS	TGAGTTCTGGGTATTTCCTT	TTCTGGTTGATGGCTACTT
16	Unigene0016937	4CL	CACGAAGCAACAGTTCTC	ACCGAATCAACAGCAGTA
17	Unigene0043884	MSH2	CACACCACATCTCTTCAAC	GACAGCCACTTCACTAATG
18	Unigene0049796	MSH3	ACCATACTCTCACAGCATT	CTCAGCAACAGCATCAAG
19	Unigene0000347	Exonuclease 1	GCTGTTCCTCCACTGTAT	AACTTCACCTGCTGCTAT
20	Unigene0030972	ERCC-4	CCTAATGTCCTACACCAGAA	ATCCTGAATGCTCTTCCTT
21	18S		ATGATAACTCGACGGATCGC	CTTGGATGTGGTAGCCGTTT
